# Supplementary material for: Changes in the expression pattern of OsWUS negatively regulate plant stature and panicle development in rice
Source: G3 (Bethesda). 2023 May 4;13(7):jkad100. doi: 10.1093/g3journal/jkad100 (PMC10320761; doi:10.1093/g3journal/jkad100)
Supplement: jkad100_Supplementary_Data [file jkad100_supplementary_data.zip]

Archive with 4 entries (4 files):
- File_S1_G3-2022-404011.xls
- File_S2_G3-2022-404011.xlsx
- Table_S1_G3-2022-404011.docx
- Table_S2_G3-2022-404011.docx
