# Supplementary material for: Changes in the expression pattern of OsWUS negatively regulate plant stature and panicle development in rice
Source: G3 (Bethesda). 2023 May 4;13(7):jkad100. doi: 10.1093/g3journal/jkad100 (PMC10320761; doi:10.1093/g3journal/jkad100)
Supplement: jkad100_Supplementary_Data [file jkad100_supplementary_data.zip › File_S1_G3-2022-404011.xls]

id	ZH11-1_count	ZH11-2_count	ZH11-3_count	Dap-1_count	Dap-2_count	Dap-3_count	ZH11-1_fpkm	ZH11-2_fpkm	ZH11-3_fpkm	Dap-1_fpkm	Dap-2_fpkm	Dap-3_fpkm	ZH11_mean	Dap_mean	log2(fc)	PValue	FDR	Symbol	Description	KEGG_A_class	KEGG_B_class	Pathway	K_ID	GO Component	GO Function	GO Process
Os01g0246400	1728	1343	1642	10653	11417	11049	88.74	88.63	92.72	636.99	629.03	595.26	90.03	620.4266667	2.784782972	0	0	-	Similar to Low molecular mass early light-inducible protein HV90, chloroplast precursor (ELIP)	-	-	-	-	GO:0009535//chloroplast thylakoid membrane	-	-
Os01g0524700	140	141	142	1394	1555	1598	1.91	2.48	2.13	22.17	22.79	22.9	2.173333333	22.62	3.37961756	0	0	-	Armadillo-like helical domain containing protein	-	-	-	-	-	GO:0005515//protein binding	-
Os01g0559600	8179	6432	7805	2726	2799	2994	204.48	212.46	214.56	79.35	77.61	78.52	210.5	78.49333333	-1.423178201	0	0	OsVPE2	Similar to C13 endopeptidase NP1 precursor	-	-	-	-	GO:0005773//vacuole	GO:0004197//cysteine-type endopeptidase activity;GO:0008233//peptidase activity	GO:0006508//proteolysis;GO:0006624//vacuolar protein processing;GO:0051603//proteolysis involved in cellular protein catabolic process
Os01g0719100	6315	4867	5684	26591	28143	29399	165.15	164.01	160.61	794.07	779.07	790.37	163.2566667	787.8366667	2.270754657	0	0	OsRZFP34	Similar to RING finger and CHY zinc finger domain-containing protein 1	Genetic Information Processing	Folding, sorting and degradation	ko04120//Ubiquitin mediated proteolysis	K10144	GO:0005634//nucleus	GO:0008270//zinc ion binding;GO:0016740//transferase activity;GO:0046872//metal ion binding	GO:0016567//protein ubiquitination
Os01g0840100	750	618	771	14800	15609	16271	16.08	17.02	18.17	369.35	358.92	365.86	17.09	364.71	4.415525455	0	0	OsMed37_1	Heat shock protein Hsp70 family protein	Genetic Information Processing;Genetic Information Processing;Cellular Processes	Folding, sorting and degradation;Transcription;Transport and catabolism	ko04141//Protein processing in endoplasmic reticulum;ko03040//Spliceosome;ko04144//Endocytosis	K03283;K03283;K03283	GO:0005737//cytoplasm	GO:0000166//nucleotide binding;GO:0005524//ATP binding;GO:0016887//ATPase activity;GO:0031072//heat shock protein binding;GO:0042623//ATPase activity, coupled;GO:0044183//protein binding involved in protein folding;GO:0051082//unfolded protein binding;GO:0051787//misfolded protein binding	GO:0006986//response to unfolded protein;GO:0034605//cellular response to heat;GO:0034620//cellular response to unfolded protein;GO:0042026//protein refolding;GO:0051085//chaperone cofactor-dependent protein refolding
Os01g0975900	5504	4354	4979	16333	17736	18443	225.21	227.51	223.95	775.97	775.87	788.56	225.5566667	780.1333333	1.79023079	0	0	OsTIP1	Similar to Tonoplast membrane integral protein ZmTIP1-2	-	-	-	-	GO:0005773//vacuole;GO:0005774//vacuolar membrane;GO:0016020//membrane;GO:0016021//integral component of membrane	GO:0015204//urea transmembrane transporter activity;GO:0015250//water channel activity;GO:0015267//channel activity	GO:0055085//transmembrane transport;GO:0071918//urea transmembrane transport
Os02g0181900	263	204	271	2466	2591	2740	3.86	3.84	4.37	42.09	40.75	42.14	4.023333333	41.66	3.372199664	0	0	ClpB-m	Similar to ClpB	-	-	-	-	GO:0005737//cytoplasm;GO:0005739//mitochondrion;GO:0009507//chloroplast;GO:0009570//chloroplast stroma;GO:0009941//chloroplast envelope	GO:0000166//nucleotide binding;GO:0005524//ATP binding	GO:0009408//response to heat;GO:0019538//protein metabolic process;GO:0042026//protein refolding
Os02g0622500	372	301	327	1752	1947	1961	7.55	7.86	7.3	41.43	42.42	41.78	7.57	41.87666667	2.467781405	0	0	-	Conserved hypothetical protein	-	-	-	-	-	GO:0003729//mRNA binding	-
Os03g0100200	5154	4025	4807	32868	36276	36214	283.01	284.01	290.24	2101.38	2136.96	2086.1	285.7533333	2108.146667	2.883133008	0	0	-	Transcriptional coactivator/pterin dehydratase family protein	-	-	-	-	GO:0009536//plastid	GO:0008124//4-alpha-hydroxytetrahydrobiopterin dehydratase activity	GO:0006729//tetrahydrobiopterin biosynthetic process
Os03g0146100	3706	3012	3557	7708	8001	8554	176.61	178.44	182.64	425	400.56	414.7	179.23	413.42	1.205796044	0	0	OsTIP1	Tonoplast intrinsic protein (Tonoplast water channel)	-	-	-	-	GO:0005773//vacuole;GO:0005774//vacuolar membrane;GO:0016020//membrane;GO:0016021//integral component of membrane	GO:0015250//water channel activity;GO:0015267//channel activity	GO:0006833//water transport;GO:0055085//transmembrane transport
Os03g0192700	17207	13208	15362	37358	40868	41865	435.14	429.2	427.16	1099.97	1108.73	1110.62	430.5	1106.44	1.361840076	0	0	OsINO1	Similar to Myo-inositol-1-phosphate synthase	Metabolism;Metabolism;Metabolism	Global and overview maps;Global and overview maps;Carbohydrate metabolism	ko01100//Metabolic pathways;ko01110//Biosynthesis of secondary metabolites;ko00562//Inositol phosphate metabolism	K01858;K01858;K01858	GO:0005737//cytoplasm	GO:0004512//inositol-3-phosphate synthase activity;GO:0016853//isomerase activity	GO:0006021//inositol biosynthetic process;GO:0006629//lipid metabolic process;GO:0008654//phospholipid biosynthetic process
Os03g0348200	8434	6523	7311	2909	3074	3148	243.73	242.24	232.32	97.88	95.3	95.44	239.43	96.20666667	-1.315395155	0	0	OsTPS10	Terpene synthase-like domain containing protein	-	-	-	-	-	GO:0000287//magnesium ion binding;GO:0010333//terpene synthase activity;GO:0016829//lyase activity;GO:0046872//metal ion binding	-
Os03g0426900	3053	2507	2791	11366	12337	12722	48.11	51.03	48.45	213.25	209.9	214.54	49.19666667	212.5633333	2.111260283	0	0	ClpB-c	Similar to Heat shock protein 101	-	-	-	-	GO:0005737//cytoplasm;GO:0009507//chloroplast;GO:0009532//plastid stroma;GO:0009536//plastid;GO:0009570//chloroplast stroma	GO:0000166//nucleotide binding;GO:0005524//ATP binding	GO:0009408//response to heat;GO:0009658//chloroplast organization;GO:0019538//protein metabolic process;GO:0042026//protein refolding
Os03g0729000	84	46	54	4433	4747	4762	2.05	1.44	1.45	126.04	124.36	121.99	1.646666667	124.13	6.23615948	0	0	-	Similar to Peptidase, M50 family	-	-	-	-	GO:0009507//chloroplast;GO:0009536//plastid;GO:0016020//membrane;GO:0016021//integral component of membrane;GO:0031969//chloroplast membrane	GO:0008233//peptidase activity;GO:0008237//metallopeptidase activity;GO:0016787//hydrolase activity	GO:0006508//proteolysis
Os03g0787300	7802	6190	7289	22392	24644	24558	243.5	248.26	250.15	813.71	825.15	804.09	247.3033333	814.3166667	1.719308245	0	0	OsDjA5	Similar to DnaJ homolog	Genetic Information Processing	Folding, sorting and degradation	ko04141//Protein processing in endoplasmic reticulum	K09503	GO:0005829//cytosol	GO:0005524//ATP binding;GO:0031072//heat shock protein binding;GO:0046872//metal ion binding;GO:0051082//unfolded protein binding	GO:0006457//protein folding;GO:0009408//response to heat
Os03g0822700	354	252	297	2546	2688	2730	11.02	10.08	10.17	92.28	89.77	89.16	10.42333333	90.40333333	3.11655925	0	0	-	Armadillo-like helical domain containing protein	Genetic Information Processing	Folding, sorting and degradation	ko04141//Protein processing in endoplasmic reticulum	K09562	GO:0005737//cytoplasm;GO:0005783//endoplasmic reticulum	GO:0000774//adenyl-nucleotide exchange factor activity	GO:0050790//regulation of catalytic activity
Os04g0352400	35	24	28	2607	2715	2743	0.78	0.69	0.69	67.95	65.2	64.42	0.72	65.85666667	6.515188775	0	0	OsFKBP62b	Peptidyl-prolyl cis-trans isomerase, FKBP-type domain containing protein	-	-	-	-	GO:0005737//cytoplasm	GO:0003755//peptidyl-prolyl cis-trans isomerase activity;GO:0005515//protein binding;GO:0016853//isomerase activity	GO:0000413//protein peptidyl-prolyl isomerization;GO:0061077//chaperone-mediated protein folding
Os04g0650700	20366	16059	18951	8630	8641	9474	631.34	642.26	648.94	308.82	276.96	301.4	640.8466667	295.7266667	-1.115714867	0	0	OsASNase2	Similar to OSIGBa0113E10.3 protein	Metabolism;Metabolism;Metabolism;Metabolism	Global and overview maps;Global and overview maps;Metabolism of other amino acids;Amino acid metabolism	ko01100//Metabolic pathways;ko01110//Biosynthesis of secondary metabolites;ko00460//Cyanoamino acid metabolism;ko00250//Alanine, aspartate and glutamate metabolism	K13051;K13051;K13051;K13051	GO:0005737//cytoplasm	GO:0004067//asparaginase activity;GO:0008798//beta-aspartyl-peptidase activity;GO:0016787//hydrolase activity	GO:0016540//protein autoprocessing;GO:0033345//asparagine catabolic process via L-aspartate;GO:0051604//protein maturation
Os04g0690800	2323	1746	2063	4967	5580	5534	100.97	97.52	98.6	251.37	260.19	252.34	99.03	254.6333333	1.362483746	0	0	PSBS2	22-kDa Photosystem II protein, Photoprotectio	Metabolism	Energy metabolism	ko00195//Photosynthesis	K03542	GO:0009507//chloroplast;GO:0009523//photosystem II;GO:0009535//chloroplast thylakoid membrane;GO:0009536//plastid;GO:0009579//thylakoid;GO:0016020//membrane;GO:0016021//integral component of membrane	-	GO:0009637//response to blue light;GO:0010114//response to red light;GO:0015979//photosynthesis
Os05g0116100	4856	3712	4350	12239	13219	13961	223.09	219.14	219.74	654.68	651.52	672.86	220.6566667	659.6866667	1.57997761	0	0	OsDHAR1	Dehydroascorbate reductase	Metabolism;Metabolism;Metabolism	Global and overview maps;Metabolism of other amino acids;Carbohydrate metabolism	ko01100//Metabolic pathways;ko00480//Glutathione metabolism;ko00053//Ascorbate and aldarate metabolism	K21888;K21888;K21888	GO:0005737//cytoplasm;GO:0005829//cytosol	GO:0004364//glutathione transferase activity;GO:0005515//protein binding;GO:0016491//oxidoreductase activity;GO:0016740//transferase activity;GO:0045174//glutathione dehydrogenase (ascorbate) activity	GO:0009636//response to toxic substance;GO:0010731//protein glutathionylation;GO:0033355//ascorbate glutathione cycle;GO:0055114//oxidation-reduction process;GO:0098869//cellular oxidant detoxification
Os05g0296800	20	20	16	2957	3126	3329	0.41	0.53	0.36	70.57	69.51	72.2	0.433333333	70.76	7.35131302	0	0	-	Similar to Retrotransposon Karma DNA, complete sequence	-	-	-	-	-	-	-
Os05g0303000	8339	6175	7309	16288	18093	18566	255.17	242.81	245.93	580.29	593.92	595.98	247.97	590.0633333	1.250704221	0	0	OsHsp70CP1	Similar to Chloroplast heat shock protein 70	Genetic Information Processing;Genetic Information Processing;Cellular Processes	Folding, sorting and degradation;Transcription;Transport and catabolism	ko04141//Protein processing in endoplasmic reticulum;ko03040//Spliceosome;ko04144//Endocytosis	K03283;K03283;K03283	GO:0005737//cytoplasm;GO:0009507//chloroplast	GO:0005524//ATP binding;GO:0016887//ATPase activity;GO:0031072//heat shock protein binding;GO:0042623//ATPase activity, coupled;GO:0044183//protein binding involved in protein folding;GO:0051082//unfolded protein binding;GO:0051787//misfolded protein binding	GO:0006986//response to unfolded protein;GO:0034605//cellular response to heat;GO:0034620//cellular response to unfolded protein;GO:0042026//protein refolding;GO:0051085//chaperone cofactor-dependent protein refolding
Os05g0460000	1293	912	1219	21188	22935	23593	27.26	24.7	28.25	520.02	518.65	521.72	26.73666667	520.13	4.281980735	0	0	OsctHSP70-1	Similar to 70 kDa heat shock cognate protein 1	Genetic Information Processing;Genetic Information Processing;Cellular Processes	Folding, sorting and degradation;Transcription;Transport and catabolism	ko04141//Protein processing in endoplasmic reticulum;ko03040//Spliceosome;ko04144//Endocytosis	K03283;K03283;K03283	GO:0005737//cytoplasm	GO:0000166//nucleotide binding;GO:0005524//ATP binding;GO:0016887//ATPase activity;GO:0031072//heat shock protein binding;GO:0042623//ATPase activity, coupled;GO:0044183//protein binding involved in protein folding;GO:0051082//unfolded protein binding;GO:0051787//misfolded protein binding	GO:0006986//response to unfolded protein;GO:0034605//cellular response to heat;GO:0034620//cellular response to unfolded protein;GO:0042026//protein refolding;GO:0051085//chaperone cofactor-dependent protein refolding
Os05g0519700	21	22	12	5162	5256	5492	0.74	1.78	0.25	158.32	152.11	162.21	0.923333333	157.5466667	7.414711945	0	0	HSP101	Heat shock protein, Long-term acquired thermotoleranc	-	-	-	-	GO:0005634//nucleus;GO:0005737//cytoplasm;GO:0005829//cytosol	GO:0000166//nucleotide binding;GO:0005524//ATP binding	GO:0019538//protein metabolic process;GO:0034605//cellular response to heat
Os05g0562300	333	215	261	2878	3315	3167	11.1	9.18	9.57	111.56	118.39	110.63	9.95	113.5266667	3.512190881	0	0	OsDjB7	Similar to DnaJ-like protein	-	-	-	-	GO:0005829//cytosol	GO:0051082//unfolded protein binding;GO:0051087//chaperone binding	GO:0006457//protein folding;GO:0051085//chaperone cofactor-dependent protein refolding
Os06g0114000	711	598	698	7982	8584	8881	19.32	20.12	20.85	237.6	236.66	242.3	20.09666667	238.8533333	3.571096877	0	0	OsCPn60beta1	Hypothetical gene	Genetic Information Processing	Folding, sorting and degradation	ko03018//RNA degradation	K04077	GO:0005737//cytoplasm;GO:0005739//mitochondrion;GO:0005829//cytosol	GO:0005524//ATP binding;GO:0051082//unfolded protein binding	GO:0006457//protein folding;GO:0006458//'de novo' protein folding;GO:0007005//mitochondrion organization;GO:0042026//protein refolding;GO:0045041//protein import into mitochondrial intermembrane space
Os06g0159900	137	98	126	2977	3265	3255	5.04	4.63	5.1	127.52	128.86	125.62	4.923333333	127.3333333	4.692830907	0	0	OsPUB63	Similar to Arm repeat containing protein	-	-	-	-	-	GO:0004842//ubiquitin-protein transferase activity;GO:0005515//protein binding;GO:0016301//kinase activity	GO:0016567//protein ubiquitination
Os06g0196900	576	481	506	2884	3095	2998	29.42	32.45	23.84	175.15	167.64	145.88	28.57	162.89	2.511325097	0	0	-	Similar to Chaperonin	-	-	-	-	GO:0005737//cytoplasm;GO:0005759//mitochondrial matrix;GO:0009507//chloroplast;GO:0009536//plastid	GO:0005524//ATP binding;GO:0046872//metal ion binding;GO:0046914//transition metal ion binding;GO:0051082//unfolded protein binding;GO:0051087//chaperone binding	GO:0006457//protein folding;GO:0051085//chaperone cofactor-dependent protein refolding;GO:1901671//positive regulation of superoxide dismutase activity
Os06g0336200	2402	1898	2237	7014	7371	7735	95.72	97.19	98.02	325.48	315.11	323.4	96.97666667	321.33	1.728346109	0	0	OsTIP2	Delta-tonoplast intrinsic protein	-	-	-	-	GO:0005773//vacuole;GO:0005774//vacuolar membrane;GO:0016020//membrane;GO:0016021//integral component of membrane	GO:0015250//water channel activity;GO:0015267//channel activity	GO:0006833//water transport;GO:0055085//transmembrane transport
Os07g0684000	1197	1014	1146	6665	7141	7501	58.73	63.93	61.83	380.74	375.87	386.08	61.49666667	380.8966667	2.630819544	0	0	-	Ricin B-related lectin domain containing protein	-	-	-	-	-	GO:0030246//carbohydrate binding	-
Os08g0247600	5294	3997	4702	1303	1342	1413	78.15	75.82	76.32	22.4	21.25	21.88	76.76333333	21.84333333	-1.813224329	0	0	-	Leucine-rich repeat, N-terminal domain containing protein	-	-	-	-	-	GO:0005515//protein binding	-
Os08g0500700	4479	3496	4004	8823	9822	10325	68.87	69.08	67.7	157.97	162.03	166.56	68.55	162.1866667	1.24242665	0	0	OsHSP82A	Similar to Heat shock protein 82	Organismal Systems;Genetic Information Processing	Environmental adaptation;Folding, sorting and degradation	ko04626//Plant-pathogen interaction;ko04141//Protein processing in endoplasmic reticulum	K04079;K04079	GO:0005737//cytoplasm;GO:0005829//cytosol;GO:0005886//plasma membrane;GO:0009986//cell surface;GO:0032991//protein-containing complex;GO:0048471//perinuclear region of cytoplasm	GO:0005524//ATP binding;GO:0051082//unfolded protein binding	GO:0006457//protein folding;GO:0009408//response to heat;GO:0034605//cellular response to heat;GO:0050821//protein stabilization
Os09g0294000	5057	3886	4679	10717	11290	11865	82.65	81.88	82.68	201.16	196.33	202.02	82.40333333	199.8366667	1.278046715	0	0	-	Similar to Bifunctional aspartokinase/homoserine dehydrogenase 2, chloroplast precursor (AK-HD 2) (AK-HSDH 2) [Includes: Aspartokinase (EC 2.7.2.4); Homoserine dehydrogenase (EC 1.1.1.3)]	Metabolism;Metabolism;Metabolism;Metabolism;Metabolism;Metabolism;Metabolism	Global and overview maps;Global and overview maps;Global and overview maps;Amino acid metabolism;Amino acid metabolism;Amino acid metabolism;Biosynthesis of other secondary metabolites	ko01100//Metabolic pathways;ko01110//Biosynthesis of secondary metabolites;ko01230//Biosynthesis of amino acids;ko00270//Cysteine and methionine metabolism;ko00260//Glycine, serine and threonine metabolism;ko00300//Lysine biosynthesis;ko00261//Monobactam biosynthesis	K12524;K12524;K12524;K12524;K12524;K12524;K12524	-	GO:0004072//aspartate kinase activity;GO:0004412//homoserine dehydrogenase activity;GO:0016491//oxidoreductase activity;GO:0050661//NADP binding	GO:0006520//cellular amino acid metabolic process;GO:0008652//cellular amino acid biosynthetic process;GO:0009067//aspartate family amino acid biosynthetic process;GO:0009090//homoserine biosynthetic process;GO:0016310//phosphorylation;GO:0055114//oxidation-reduction process
Os09g0474300	1094	873	1023	5585	6088	6242	18.33	18.79	18.84	108.93	109.4	109.69	18.65333333	109.34	2.551315914	0	0	OsHsp74.8	Similar to Heat-shock protein precursor	Organismal Systems;Genetic Information Processing	Environmental adaptation;Folding, sorting and degradation	ko04626//Plant-pathogen interaction;ko04141//Protein processing in endoplasmic reticulum	K09487;K09487	GO:0005783//endoplasmic reticulum;GO:0009570//chloroplast stroma;GO:0048471//perinuclear region of cytoplasm	GO:0005524//ATP binding;GO:0051082//unfolded protein binding	GO:0006457//protein folding
Os09g0491756	1483	1192	1459	5308	5682	5909	48.13	50.22	51.98	199.32	196.59	199.92	50.11	198.61	1.986767821	0	0	OsC3H60	U2 snRNP auxiliary factor, small subunit	Genetic Information Processing	Transcription	ko03040//Spliceosome	K12836	GO:0005634//nucleus;GO:0005681//spliceosomal complex;GO:0089701//U2AF	GO:0003676//nucleic acid binding;GO:0003677//DNA binding;GO:0003723//RNA binding;GO:0030628//pre-mRNA 3'-splice site binding;GO:0046872//metal ion binding	GO:0000398//mRNA splicing, via spliceosome;GO:0006397//mRNA processing;GO:0008380//RNA splicing
Os09g0558900	963	680	849	4109	4566	4593	18.79	17.05	18.22	93.36	95.59	94.03	18.02	94.32666667	2.388066675	0	0	OsCPR3	Similar to NADPH-cytochrome P450 reductase (Fragment)	-	-	-	-	GO:0005737//cytoplasm;GO:0005783//endoplasmic reticulum;GO:0005789//endoplasmic reticulum membrane;GO:0005829//cytosol;GO:0016020//membrane	GO:0003958//NADPH-hemoprotein reductase activity;GO:0010181//FMN binding;GO:0016491//oxidoreductase activity;GO:0016709//oxidoreductase activity, acting on paired donors, with incorporation or reduction of molecular oxygen, NAD(P)H as one donor, and incorporation of one atom of oxygen;GO:0050660//flavin adenine dinucleotide binding;GO:0050661//NADP binding	GO:0055114//oxidation-reduction process
Os11g0106700	9111	7159	8410	20735	23051	23174	362.46	366.14	368.33	960.62	984.1	967.67	365.6433333	970.7966667	1.408732097	0	0	OsFER1	Similar to Ferritin 1, chloroplast precursor (EC 1.16.3.1) (ZmFer1)	-	-	-	-	GO:0005623//cell;GO:0005737//cytoplasm	GO:0004322//ferroxidase activity;GO:0005506//iron ion binding;GO:0008198//ferrous iron binding;GO:0008199//ferric iron binding;GO:0016491//oxidoreductase activity;GO:0042802//identical protein binding;GO:0046872//metal ion binding	GO:0000302//response to reactive oxygen species;GO:0006826//iron ion transport;GO:0006879//cellular iron ion homeostasis;GO:0006880//intracellular sequestering of iron ion;GO:0009409//response to cold;GO:0009617//response to bacterium;GO:0009735//response to cytokinin;GO:0009908//flower development;GO:0010039//response to iron ion;GO:0015979//photosynthesis;GO:0042542//response to hydrogen peroxi…
Os11g0147800	22155	17298	19987	7723	8005	8566	961.35	963.09	953.84	389.53	371.27	389.29	959.4266667	383.3633333	-1.323460181	0	0	-	Similar to Wali7 protein (Fragment)	-	-	-	-	-	-	-
Os12g0106000	9532	7306	8831	25709	27857	28860	398.55	392.57	405.99	1251.58	1249.57	1265.92	399.0366667	1255.69	1.653887117	0	0	FER2	Ferritin, Iron storage protein, Iron homeostasi	-	-	-	-	GO:0005623//cell;GO:0005737//cytoplasm	GO:0004322//ferroxidase activity;GO:0005506//iron ion binding;GO:0008198//ferrous iron binding;GO:0008199//ferric iron binding;GO:0016491//oxidoreductase activity;GO:0042802//identical protein binding;GO:0046872//metal ion binding	GO:0000302//response to reactive oxygen species;GO:0006826//iron ion transport;GO:0006879//cellular iron ion homeostasis;GO:0006880//intracellular sequestering of iron ion;GO:0009409//response to cold;GO:0009617//response to bacterium;GO:0009735//response to cytokinin;GO:0009908//flower development;GO:0010039//response to iron ion;GO:0015979//photosynthesis;GO:0042542//response to hydrogen peroxi…
Os03g0266900	55	55	63	1240	1377	1365	3.53	4.54	4.45	92.79	94.88	92.01	4.173333333	93.22666667	4.481470623	6.62E-305	2.90E-302	OsHsp17.3	Low molecular mass heat shock protein Oshsp17.3	Genetic Information Processing	Folding, sorting and degradation	ko04141//Protein processing in endoplasmic reticulum	K13993	GO:0005737//cytoplasm	GO:0043621//protein self-association;GO:0051082//unfolded protein binding	GO:0000302//response to reactive oxygen species;GO:0006457//protein folding;GO:0009408//response to heat;GO:0009651//response to salt stress;GO:0042542//response to hydrogen peroxide;GO:0045471//response to ethanol;GO:0046685//response to arsenic-containing substance;GO:0046686//response to cadmium ion;GO:0046688//response to copper ion;GO:0051259//protein complex oligomerization
Os01g0770000	1344	1049	1301	3186	3305	3480	32.66	32.77	34.76	90.14	86.15	88.71	33.39666667	88.33333333	1.40325384	5.60E-299	2.41E-296	-	Uncharacterised protein family UPF0089 domain containing protein	-	-	-	-	GO:0005886//plasma membrane	GO:0004144//diacylglycerol O-acyltransferase activity;GO:0047196//long-chain-alcohol O-fatty-acyltransferase activity	GO:0019432//triglyceride biosynthetic process;GO:0045017//glycerolipid biosynthetic process
Os07g0178700	2606	2054	2175	8962	9533	9046	133.27	134.99	122.32	533.61	522.98	485.3	130.1933333	513.9633333	1.981009864	1.39E-293	5.87E-291	-	Similar to Low molecular mass early light-inducible protein HV90, chloroplast precursor (ELIP)	-	-	-	-	GO:0009535//chloroplast thylakoid membrane	-	-
Os02g0758000	161	168	177	1294	1494	1374	7.02	9.41	8.48	65.66	69.85	62.82	8.303333333	66.11	2.993105994	7.81E-278	3.17E-275	OsHsp24.1	Similar to Low molecular weight heat shock protein precursor (Mitochondrial small heat shock protein 22)	Genetic Information Processing	Folding, sorting and degradation	ko04141//Protein processing in endoplasmic reticulum	K13993	GO:0005739//mitochondrion	-	GO:0006970//response to osmotic stress;GO:0009408//response to heat
Os01g0371200	164	133	123	1146	1276	1394	8.16	8.51	6.73	66.38	68.13	72.78	7.8	69.09666667	3.147070085	7.69E-276	3.06E-273	OsGSTF1	Similar to Glutathione-S-transferase 19E50	Metabolism;Metabolism	Global and overview maps;Metabolism of other amino acids	ko01100//Metabolic pathways;ko00480//Glutathione metabolism	K00799;K00799	GO:0005737//cytoplasm	GO:0004364//glutathione transferase activity;GO:0005515//protein binding;GO:0016740//transferase activity;GO:0043295//glutathione binding	GO:0006749//glutathione metabolic process
Os03g0266300	22	6	18	2681	2559	2884	1.25	0.44	1.13	177	155.51	171.62	0.94	168.0433333	7.481956837	1.33E-260	5.11E-258	Oshsp17.9A	Class I low-molecular-weight heat shock protein 17.9	Genetic Information Processing	Folding, sorting and degradation	ko04141//Protein processing in endoplasmic reticulum	K13993	GO:0005634//nucleus	GO:0043621//protein self-association;GO:0051082//unfolded protein binding	GO:0000302//response to reactive oxygen species;GO:0006457//protein folding;GO:0009408//response to heat;GO:0009651//response to salt stress;GO:0016032//viral process;GO:0042542//response to hydrogen peroxide;GO:0051259//protein complex oligomerization
Os03g0113700	387	294	373	1456	1601	1690	7.54	7.36	7.99	33.02	33.45	34.53	7.63	33.66666667	2.141565925	5.65E-259	2.14E-256	OsISC24	Similar to Heat shock 70 kDa protein, mitochondrial precursor	Genetic Information Processing	Folding, sorting and degradation	ko03018//RNA degradation	K04043	GO:0005737//cytoplasm;GO:0005739//mitochondrion;GO:0005774//vacuolar membrane	GO:0000166//nucleotide binding;GO:0005524//ATP binding;GO:0016887//ATPase activity;GO:0031072//heat shock protein binding;GO:0042623//ATPase activity, coupled;GO:0044183//protein binding involved in protein folding;GO:0051082//unfolded protein binding;GO:0051787//misfolded protein binding	GO:0006457//protein folding;GO:0006986//response to unfolded protein;GO:0034605//cellular response to heat;GO:0034620//cellular response to unfolded protein;GO:0042026//protein refolding;GO:0051085//chaperone cofactor-dependent protein refolding
Os03g0381300	296	220	219	1273	1405	1453	12.58	12.02	10.24	63.01	64.08	64.8	11.61333333	63.96333333	2.461463001	1.18E-253	4.40E-251	-	CS domain domain containing protein	-	-	-	-	GO:0005634//nucleus;GO:0005737//cytoplasm;GO:0005829//cytosol	GO:0051087//chaperone binding;GO:0051879//Hsp90 protein binding	GO:0006457//protein folding;GO:0051131//chaperone-mediated protein complex assembly
Os03g0277300	18	20	24	1525	1649	1852	0.35	0.5	0.51	34.57	34.44	37.82	0.453333333	35.61	6.29556638	1.29E-245	4.70E-243	HSP70	Heat shock protein 70	Genetic Information Processing;Genetic Information Processing;Cellular Processes	Folding, sorting and degradation;Transcription;Transport and catabolism	ko04141//Protein processing in endoplasmic reticulum;ko03040//Spliceosome;ko04144//Endocytosis	K03283;K03283;K03283	GO:0005737//cytoplasm	GO:0000166//nucleotide binding;GO:0005524//ATP binding;GO:0016887//ATPase activity;GO:0031072//heat shock protein binding;GO:0042623//ATPase activity, coupled;GO:0044183//protein binding involved in protein folding;GO:0051082//unfolded protein binding;GO:0051787//misfolded protein binding	GO:0006986//response to unfolded protein;GO:0034605//cellular response to heat;GO:0034620//cellular response to unfolded protein;GO:0042026//protein refolding;GO:0051085//chaperone cofactor-dependent protein refolding
Os02g0704000	3082	2388	2796	775	988	879	71.75	71.44	71.57	21.01	24.68	21.47	71.58666667	22.38666667	-1.677051175	5.85E-241	2.10E-238	OsNCED1	Carotenoid oxygenase family protein	Metabolism;Metabolism;Metabolism	Global and overview maps;Global and overview maps;Metabolism of terpenoids and polyketides	ko01100//Metabolic pathways;ko01110//Biosynthesis of secondary metabolites;ko00906//Carotenoid biosynthesis	K09840;K09840;K09840	GO:0009507//chloroplast;GO:0009536//plastid;GO:0009570//chloroplast stroma	GO:0010436//carotenoid dioxygenase activity;GO:0016491//oxidoreductase activity;GO:0016702//oxidoreductase activity, acting on single donors with incorporation of molecular oxygen, incorporation of two atoms of oxygen;GO:0045549//9-cis-epoxycarotenoid dioxygenase activity;GO:0046872//metal ion binding;GO:0051213//dioxygenase activity	GO:0009688//abscisic acid biosynthetic process;GO:0016121//carotene catabolic process;GO:0055114//oxidation-reduction process
Os03g0429800	1786	1390	1695	3391	3554	3701	22.78	23.74	25.09	51.34	49.77	51.59	23.87	50.9	1.09246709	9.87E-230	3.43E-227	-	Similar to Xanthine dehydrogenase 1 (EC 1.1.1.204)	Metabolism;Metabolism;Metabolism;Cellular Processes;Metabolism	Global and overview maps;Global and overview maps;Nucleotide metabolism;Transport and catabolism;Biosynthesis of other secondary metabolites	ko01100//Metabolic pathways;ko01110//Biosynthesis of secondary metabolites;ko00230//Purine metabolism;ko04146//Peroxisome;ko00232//Caffeine metabolism	K00106;K00106;K00106;K00106;K00106	-	GO:0004854//xanthine dehydrogenase activity;GO:0005506//iron ion binding;GO:0009055//electron transfer activity;GO:0016491//oxidoreductase activity;GO:0046872//metal ion binding;GO:0050660//flavin adenine dinucleotide binding;GO:0051536//iron-sulfur cluster binding;GO:0051537//2 iron, 2 sulfur cluster binding;GO:0071949//FAD binding	GO:0022900//electron transport chain;GO:0055114//oxidation-reduction process
Os08g0452900	52	40	76	877	941	966	1.39	1.37	2.23	27.22	26.91	27.01	1.663333333	27.04666667	4.023301582	1.13E-218	3.59E-216	OsDjC62	Similar to Chaperone protein dnaJ	-	-	-	-	GO:0016020//membrane;GO:0016021//integral component of membrane	-	-
Os02g0782500	148	115	145	950	1157	1063	8.64	8.63	9.31	64.66	72.6	65.18	8.86	67.48	2.92908137	1.32E-217	4.14E-215	OsHSP18.0-CIII	Similar to Small heat stress protein class CIII	Genetic Information Processing	Folding, sorting and degradation	ko04141//Protein processing in endoplasmic reticulum	K13993	GO:0005737//cytoplasm	GO:0043621//protein self-association;GO:0051082//unfolded protein binding	GO:0000302//response to reactive oxygen species;GO:0006457//protein folding;GO:0009408//response to heat;GO:0009644//response to high light intensity;GO:0009651//response to salt stress;GO:0042542//response to hydrogen peroxide;GO:0051259//protein complex oligomerization
Os01g0974200	4952	3770	4475	1951	2195	2119	465.89	455.2	462.25	213.62	221.06	208.98	461.1133333	214.5533333	-1.103785067	8.72E-215	2.65E-212	OsMT2c	RicMT (Metallothionein-like protein)	-	-	-	-	-	GO:0046872//metal ion binding	-
Os04g0530600	301	250	279	1200	1340	1280	15.25	16.27	15.54	70.78	72.82	68.02	15.68666667	70.54	2.168902756	1.12E-210	3.32E-208	OsTRX	Similar to Thioredoxin 1 (TRX-1) (Thioredoxin M)	-	-	-	-	GO:0005623//cell;GO:0005737//cytoplasm;GO:0009507//chloroplast;GO:0009536//plastid	GO:0015035//protein disulfide oxidoreductase activity;GO:0016671//oxidoreductase activity, acting on a sulfur group of donors, disulfide as acceptor;GO:0047134//protein-disulfide reductase activity	GO:0006662//glycerol ether metabolic process;GO:0045454//cell redox homeostasis;GO:0055114//oxidation-reduction process
Os10g0419500	12688	9535	10992	22370	26348	26072	546.08	527.35	520.2	1121.01	1216.57	1177.18	531.21	1171.586667	1.141109469	3.42E-208	9.99E-206	-	Similar to SIPL	Metabolism;Metabolism	Global and overview maps;Amino acid metabolism	ko01100//Metabolic pathways;ko00270//Cysteine and methionine metabolism	K08967;K08967	GO:0005634//nucleus;GO:0005737//cytoplasm	GO:0005506//iron ion binding;GO:0010309//acireductone dioxygenase [iron(II)-requiring] activity;GO:0016491//oxidoreductase activity;GO:0046872//metal ion binding;GO:0051213//dioxygenase activity	GO:0006555//methionine metabolic process;GO:0008652//cellular amino acid biosynthetic process;GO:0009086//methionine biosynthetic process;GO:0019509//L-methionine salvage from methylthioadenosine;GO:0055114//oxidation-reduction process
Os11g0116200	1715	1399	1720	3308	3575	3600	110.9	116.32	122.8	252.12	251.07	247.01	116.6733333	250.0666667	1.099837904	8.70E-204	2.51E-201	OsLTP1.13	Similar to nonspecific lipid-transfer protein 3	-	-	-	-	GO:0016020//membrane;GO:0016021//integral component of membrane	GO:0008289//lipid binding	GO:0006869//lipid transport
MSTRG.1302	423	345	428	1386	1480	1608	2.89	3.03	3.22	11.04	10.86	11.54	3.046666667	11.14666667	1.871308777	3.34E-203	9.52E-201	--	Os05g0337100 [Oryza sativa Japonica Group]	-	-	-	-	-	-	-
Os04g0538000	55	43	40	792	899	1044	1.42	1.5	1.08	22.79	23.77	27.11	1.333333333	24.55666667	4.203005338	1.90E-202	5.21E-200	-	Tetratricopeptide TPR-1 domain containing protein	-	-	-	-	-	GO:0005515//protein binding;GO:0051879//Hsp90 protein binding	-
Os03g0316200	150	119	108	871	989	982	5.18	5.28	4.1	34.99	36.61	35.55	4.853333333	35.71666667	2.879549589	1.70E-201	4.59E-199	OsGolS1	Similar to Galactinol synthase (Fragment)	Metabolism;Metabolism	Global and overview maps;Carbohydrate metabolism	ko01100//Metabolic pathways;ko00052//Galactose metabolism	K18819;K18819	-	GO:0016740//transferase activity;GO:0016757//transferase activity, transferring glycosyl groups;GO:0047216//inositol 3-alpha-galactosyltransferase activity	GO:0006012//galactose metabolic process
Os07g0209100	898	699	859	2196	2342	2227	15.37	15.36	16.16	43.75	42.99	39.98	15.63	42.24	1.434292056	2.35E-199	6.22E-197	-	Similar to Seed imbibition protein (Fragment)	Metabolism;Metabolism	Global and overview maps;Carbohydrate metabolism	ko01100//Metabolic pathways;ko00052//Galactose metabolism	K06617;K06617	-	GO:0003824//catalytic activity;GO:0052692//raffinose alpha-galactosidase activity	GO:0010325//raffinose family oligosaccharide biosynthetic process
Os03g0267000	27	20	22	955	959	978	1.84	1.76	1.65	75.94	70.33	70.09	1.75	72.12	5.36497257	2.10E-188	5.42E-186	OsHSP18.0-CI	Low molecular mass heat shock protein Oshsp18.0	Genetic Information Processing	Folding, sorting and degradation	ko04141//Protein processing in endoplasmic reticulum	K13993	GO:0005737//cytoplasm	GO:0043621//protein self-association;GO:0051082//unfolded protein binding	GO:0000302//response to reactive oxygen species;GO:0006457//protein folding;GO:0009408//response to heat;GO:0009651//response to salt stress;GO:0042542//response to hydrogen peroxide;GO:0045471//response to ethanol;GO:0046685//response to arsenic-containing substance;GO:0046686//response to cadmium ion;GO:0046688//response to copper ion;GO:0051259//protein complex oligomerization
Os06g0668200	85	65	101	785	808	911	2.62	2.57	3.42	28.16	26.71	29.44	2.87	28.10333333	3.291618616	7.60E-188	1.91E-185	PGK	Similar to Phosphoglycerate kinase, cytosolic (EC 2.7.2.3)	Metabolism;Metabolism;Metabolism;Metabolism;Metabolism;Metabolism	Global and overview maps;Global and overview maps;Global and overview maps;Global and overview maps;Carbohydrate metabolism;Energy metabolism	ko01100//Metabolic pathways;ko01110//Biosynthesis of secondary metabolites;ko01200//Carbon metabolism;ko01230//Biosynthesis of amino acids;ko00010//Glycolysis / Gluconeogenesis;ko00710//Carbon fixation in photosynthetic organisms	K00927;K00927;K00927;K00927;K00927;K00927	GO:0005829//cytosol	GO:0004618//phosphoglycerate kinase activity;GO:0005524//ATP binding;GO:0016301//kinase activity;GO:0016740//transferase activity;GO:0043531//ADP binding	GO:0002237//response to molecule of bacterial origin;GO:0006094//gluconeogenesis;GO:0006096//glycolytic process;GO:0009408//response to heat;GO:0009416//response to light stimulus;GO:0009749//response to glucose;GO:0016310//phosphorylation;GO:1903862//positive regulation of oxidative phosphorylation
Os09g0526600	408	285	342	1239	1371	1330	13.22	12.08	12.36	46.92	48.08	45.63	12.55333333	46.87666667	1.900799486	1.56E-185	3.85E-183	HSFB2C	Similar to Isoform 2 of Heat stress transcription factor B-2c	-	-	-	-	GO:0005634//nucleus	GO:0000978//RNA polymerase II proximal promoter sequence-specific DNA binding;GO:0003677//DNA binding;GO:0003700//DNA-binding transcription factor activity;GO:0043565//sequence-specific DNA binding	GO:0006355//regulation of transcription, DNA-templated;GO:0034605//cellular response to heat;GO:0043618//regulation of transcription from RNA polymerase II promoter in response to stress;GO:0061408//positive regulation of transcription from RNA polymerase II promoter in response to heat stress
Os02g0774300	1791	1336	1598	3065	3221	3309	36.71	36.51	35.5	74.76	71.4	71.72	36.24	72.62666667	1.002916411	8.00E-183	1.95E-180	OsISC23	Similar to Heat shock 70 kDa protein, mitochondrial precursor	Genetic Information Processing	Folding, sorting and degradation	ko03018//RNA degradation	K04043	GO:0005737//cytoplasm;GO:0005739//mitochondrion;GO:0005774//vacuolar membrane	GO:0000166//nucleotide binding;GO:0005524//ATP binding;GO:0016887//ATPase activity;GO:0031072//heat shock protein binding;GO:0042623//ATPase activity, coupled;GO:0044183//protein binding involved in protein folding;GO:0051082//unfolded protein binding;GO:0051787//misfolded protein binding	GO:0006457//protein folding;GO:0006986//response to unfolded protein;GO:0034605//cellular response to heat;GO:0034620//cellular response to unfolded protein;GO:0042026//protein refolding;GO:0051085//chaperone cofactor-dependent protein refolding
Os04g0561500	2506	1898	2391	765	790	877	42.52	41.43	45.05	15.03	14.22	15.52	43	14.92333333	-1.526766842	1.16E-182	2.81E-180	OsPOP9	Similar to Prolyl endopeptidase (EC 3.4.21.26) (Post-proline cleaving enzyme) (PE)	-	-	-	-	GO:0005737//cytoplasm;GO:0005829//cytosol	GO:0004175//endopeptidase activity;GO:0004252//serine-type endopeptidase activity;GO:0008236//serine-type peptidase activity;GO:0070008//serine-type exopeptidase activity;GO:0070012//oligopeptidase activity	GO:0006508//proteolysis
Os06g0682900	39	33	46	676	782	833	1.47	1.6	1.91	29.68	31.63	32.95	1.66	31.42	4.242428034	2.88E-178	6.78E-176	HSA32	Heat stress associated protein, Long-term acquired thermotoleranc	-	-	-	-	-	GO:0003824//catalytic activity	GO:0009408//response to heat;GO:0010286//heat acclimation;GO:0010608//posttranscriptional regulation of gene expression
Os08g0118900	1284	946	1135	2336	2562	2596	49.3	46.67	47.92	104.43	105.53	104.56	47.96333333	104.84	1.128185428	7.78E-177	1.79E-174	-	Adenylate kinase family protein	Metabolism;Metabolism;Metabolism;Metabolism	Global and overview maps;Global and overview maps;Nucleotide metabolism;Metabolism of cofactors and vitamins	ko01100//Metabolic pathways;ko01110//Biosynthesis of secondary metabolites;ko00230//Purine metabolism;ko00730//Thiamine metabolism	K00939;K00939;K00939;K00939	GO:0005739//mitochondrion	GO:0000166//nucleotide binding;GO:0004017//adenylate kinase activity;GO:0005524//ATP binding;GO:0016301//kinase activity;GO:0016740//transferase activity;GO:0019205//nucleobase-containing compound kinase activity	GO:0006139//nucleobase-containing compound metabolic process;GO:0016310//phosphorylation;GO:0046940//nucleoside monophosphate phosphorylation
Os02g0259900	7	2	8	4734	5154	5515	0.22	0.08	0.27	171.48	172.02	179.99	0.19	174.4966667	9.842984344	1.14E-173	2.54E-171	-	Conserved hypothetical protein	-	-	-	-	GO:0009506//plasmodesma	-	GO:0006457//protein folding
Os01g0700100	3131	2451	2909	1231	1312	1315	130.57	131.35	133.4	59.77	58.7	57.53	131.7733333	58.66666667	-1.167445517	4.57E-165	1.01E-162	OsSWEET2b	MtN3 and saliva related transmembrane protein family protein	-	-	-	-	GO:0005886//plasma membrane;GO:0005887//integral component of plasma membrane;GO:0016020//membrane;GO:0016021//integral component of membrane	GO:0042802//identical protein binding;GO:0051119//sugar transmembrane transporter activity	GO:0008643//carbohydrate transport;GO:0034219//carbohydrate transmembrane transport
Os01g0757500	77	76	78	664	717	736	4.1	5.2	4.57	41.19	40.98	41.13	4.623333333	41.1	3.152133107	3.85E-163	8.43E-161	-	CS domain domain containing protein	-	-	-	-	GO:0005886//plasma membrane	GO:0015631//tubulin binding;GO:0031625//ubiquitin protein ligase binding;GO:0044548//S100 protein binding	-
Os05g0312000	848	640	761	1772	1843	1947	9.14	8.87	9.02	22.24	21.32	22.02	9.01	21.86	1.27869439	1.46E-158	3.11E-156	OsMed5_1	Hypothetical conserved gene	-	-	-	-	GO:0016592//mediator complex	-	GO:2000762//regulation of phenylpropanoid metabolic process
Os06g0699600	883	685	819	1781	1900	2026	14.81	14.77	15.11	34.78	34.19	35.65	14.89666667	34.87333333	1.227134725	1.81E-153	3.79E-151	OsCCT25	CCT domain containing protein	-	-	-	-	GO:0005634//nucleus	GO:0005515//protein binding	GO:0006355//regulation of transcription, DNA-templated
Os08g0546800	23	19	27	675	673	756	0.74	0.79	0.96	25.38	23.32	25.61	0.83	24.77	4.899338722	1.87E-151	3.83E-149	HSFB2B	Similar to Heat stress transcription factor B-2b	-	-	-	-	GO:0005634//nucleus	GO:0000978//RNA polymerase II proximal promoter sequence-specific DNA binding;GO:0003677//DNA binding;GO:0003700//DNA-binding transcription factor activity;GO:0043565//sequence-specific DNA binding	GO:0006355//regulation of transcription, DNA-templated;GO:0034605//cellular response to heat;GO:0043618//regulation of transcription from RNA polymerase II promoter in response to stress;GO:0061408//positive regulation of transcription from RNA polymerase II promoter in response to heat stress
Os07g0633200	160	114	123	723	779	806	7.9	7.28	6.72	41.79	41.52	42.02	7.3	41.77666667	2.516729016	4.31E-151	8.74E-149	-	Similar to SC35-like splicing factor SCL30a, 30a kD	Genetic Information Processing	Transcription	ko03040//Spliceosome	K12900	GO:0005634//nucleus;GO:0005737//cytoplasm;GO:0016607//nuclear speck	GO:0003676//nucleic acid binding;GO:0003723//RNA binding	GO:0000381//regulation of alternative mRNA splicing, via spliceosome;GO:0000395//mRNA 5'-splice site recognition;GO:0045292//mRNA cis splicing, via spliceosome
Os06g0143400	1339	1011	1123	2259	2511	2475	30.18	29.29	27.84	59.29	60.73	58.53	29.10333333	59.51666667	1.032109327	1.98E-143	3.84E-141	FATB1	Similar to Acyl-ACP thioesterase (Fragment)	Metabolism;Metabolism;Metabolism	Global and overview maps;Global and overview maps;Lipid metabolism	ko01100//Metabolic pathways;ko01212//Fatty acid metabolism;ko00061//Fatty acid biosynthesis	K10781;K10781;K10781	GO:0009507//chloroplast;GO:0009536//plastid	GO:0000036//acyl carrier activity;GO:0016297//acyl-[acyl-carrier-protein] hydrolase activity;GO:0016787//hydrolase activity;GO:0016790//thiolester hydrolase activity	GO:0006629//lipid metabolic process;GO:0006631//fatty acid metabolic process;GO:0006633//fatty acid biosynthetic process
Os03g0719400	203	114	120	2696	2828	3238	5.79	4.17	3.75	89.28	86.28	96.61	4.57	90.72333333	4.311207578	1.00E-140	1.93E-138	-	Alpha/beta hydrolase fold-1 domain containing protein	Metabolism;Metabolism	Global and overview maps;Lipid metabolism	ko01100//Metabolic pathways;ko00561//Glycerolipid metabolism	K01054;K01054	GO:0016020//membrane	GO:0016298//lipase activity;GO:0016787//hydrolase activity	-
Os09g0315700	318	270	310	1060	1052	1099	4.85	5.29	5.2	18.84	17.22	17.59	5.113333333	17.88333333	1.806279688	2.41E-140	4.59E-138	Osppc2b	Phosphoenolpyruvate carboxylase family protein	Metabolism;Metabolism;Metabolism;Metabolism	Global and overview maps;Global and overview maps;Carbohydrate metabolism;Energy metabolism	ko01100//Metabolic pathways;ko01200//Carbon metabolism;ko00620//Pyruvate metabolism;ko00710//Carbon fixation in photosynthetic organisms	K01595;K01595;K01595;K01595	GO:0005829//cytosol;GO:0009507//chloroplast;GO:0048046//apoplast	GO:0003824//catalytic activity;GO:0008964//phosphoenolpyruvate carboxylase activity	GO:0006099//tricarboxylic acid cycle;GO:0015977//carbon fixation;GO:0048366//leaf development
Os06g0221200	20	22	21	621	639	672	0.76	1.08	0.88	27.5	26.07	26.81	0.906666667	26.79333333	4.885158021	3.21E-140	6.07E-138	OsANN5	Similar to Annexin p33	-	-	-	-	GO:0005737//cytoplasm;GO:0009579//thylakoid;GO:0048046//apoplast	GO:0004601//peroxidase activity;GO:0005507//copper ion binding;GO:0005509//calcium ion binding;GO:0005524//ATP binding;GO:0005544//calcium-dependent phospholipid binding;GO:0008270//zinc ion binding;GO:0042803//protein homodimerization activity	GO:0009408//response to heat;GO:0009409//response to cold;GO:0009414//response to water deprivation;GO:0009651//response to salt stress
Os02g0782300	813	536	705	1633	1766	1773	28.08	23.91	26.77	66	66.09	64.62	26.25333333	65.57	1.320535284	3.31E-136	6.05E-134	OsDjC23	Similar to Heat shock-like protein	-	-	-	-	-	-	-
Os03g0226400	2723	2182	2474	1062	1142	1233	77.65	80.07	77.59	35.29	35.08	36.95	78.43666667	35.77333333	-1.132643673	9.81E-136	1.78E-133	OsMTP8.1	Manganese transporter, Cation diffusion facilitator (CDF) family member, Mn toleranc	-	-	-	-	GO:0005623//cell;GO:0005773//vacuole;GO:0005774//vacuolar membrane;GO:0005886//plasma membrane;GO:0016020//membrane;GO:0016021//integral component of membrane	GO:0005384//manganese ion transmembrane transporter activity;GO:0008324//cation transmembrane transporter activity;GO:0015086//cadmium ion transmembrane transporter activity;GO:0015093//ferrous iron transmembrane transporter activity;GO:0015341//zinc efflux active transmembrane transporter activity	GO:0006811//ion transport;GO:0006812//cation transport;GO:0006876//cellular cadmium ion homeostasis;GO:0006879//cellular iron ion homeostasis;GO:0006882//cellular zinc ion homeostasis;GO:0034755//iron ion transmembrane transport;GO:0055085//transmembrane transport;GO:0070574//cadmium ion transmembrane transport;GO:0071421//manganese ion transmembrane transport;GO:0071577//zinc ion transmembrane t…
Os03g0218500	76	74	70	550	640	630	1.65	2.07	1.67	13.92	14.93	14.37	1.796666667	14.40666667	3.003341894	4.46E-135	7.94E-133	-	Similar to 70kD heat shock protein	-	-	-	-	GO:0005737//cytoplasm	GO:0000166//nucleotide binding;GO:0005524//ATP binding;GO:0016887//ATPase activity;GO:0031072//heat shock protein binding;GO:0042623//ATPase activity, coupled;GO:0044183//protein binding involved in protein folding;GO:0051082//unfolded protein binding;GO:0051787//misfolded protein binding	GO:0006986//response to unfolded protein;GO:0009408//response to heat;GO:0009644//response to high light intensity;GO:0034605//cellular response to heat;GO:0034620//cellular response to unfolded protein;GO:0042026//protein refolding;GO:0042542//response to hydrogen peroxide;GO:0051085//chaperone cofactor-dependent protein refolding
Os02g0731300	684	561	634	1454	1521	1600	17.93	18.9	18.28	44.39	42.78	44.01	18.37	43.72666667	1.251161748	1.78E-127	3.12E-125	-	Non-protein coding transcript	-	-	-	-	-	-	-
Os03g0856500	920	739	903	1906	2017	1927	33.5	34.54	36.12	80.99	78.71	73.68	34.72	77.79333333	1.163879578	3.17E-127	5.52E-125	-	Similar to Plastid-specific 30S ribosomal protein 1, chloroplast precursor (CS- S5) (CS5) (S22) (Ribosomal protein 1) (PSRP-1)	-	-	-	-	GO:0005840//ribosome;GO:0009534//chloroplast thylakoid;GO:0009570//chloroplast stroma;GO:0022627//cytosolic small ribosomal subunit	GO:0043022//ribosome binding;GO:0043024//ribosomal small subunit binding	GO:0044238//primary metabolic process;GO:0045900//negative regulation of translational elongation
Os03g0701100	20	16	13	588	641	635	0.36	0.35	0.31	11.6	11.66	11.29	0.34	11.51666667	5.082044653	4.39E-127	7.58E-125	-	Similar to Prp18 domain containing protein, expressed	Genetic Information Processing	Transcription	ko03040//Spliceosome	K12817	GO:0005681//spliceosomal complex;GO:0005682//U5 snRNP;GO:0046540//U4/U6 x U5 tri-snRNP complex;GO:0071021//U2-type post-spliceosomal complex	-	GO:0000350//generation of catalytic spliceosome for second transesterification step;GO:0008380//RNA splicing;GO:0071048//nuclear retention of unspliced pre-mRNA at the site of transcription
Os03g0115800	684	498	643	83	76	91	23.12	21.63	23.9	3.27	2.76	3.26	22.88333333	3.096666667	-2.885509219	4.27E-120	7.14E-118	-	Conserved hypothetical protein	-	-	-	-	-	-	-
Os01g0184100	12	4	18	735	700	674	0.72	0.31	1.19	51.3	45.01	42.39	0.74	46.23333333	5.965264301	1.81E-116	2.96E-114	OsHsp18.0	Class II small heat shock protein, Positive regulation in both Xoo resistance and heat/salt toleranc	Genetic Information Processing	Folding, sorting and degradation	ko04141//Protein processing in endoplasmic reticulum	K13993	GO:0005737//cytoplasm	GO:0043621//protein self-association;GO:0051082//unfolded protein binding	GO:0000302//response to reactive oxygen species;GO:0006457//protein folding;GO:0009408//response to heat;GO:0009651//response to salt stress;GO:0042542//response to hydrogen peroxide;GO:0051259//protein complex oligomerization
Os05g0557700	1638	1328	1665	524	614	585	19.85	20.85	22.24	7.42	7.92	7.52	20.98	7.62	-1.461151775	5.95E-114	9.52E-112	LTN1	Ubiquitin-conjugating E2 enzyme, Phosphate homeostasis, Negative regulator of the inorganic phosphate (Pi)-starvation response-signaling pathwa	Genetic Information Processing	Folding, sorting and degradation	ko04120//Ubiquitin mediated proteolysis	K10581	GO:0005783//endoplasmic reticulum;GO:0005794//Golgi apparatus	-	GO:0006817//phosphate ion transport;GO:0016036//cellular response to phosphate starvation;GO:0044257//cellular protein catabolic process;GO:0055062//phosphate ion homeostasis;GO:2000185//regulation of phosphate transmembrane transport
Os01g0503400	463	377	407	1048	1190	1156	10.07	9.98	9.43	25.04	26.55	24.93	9.826666667	25.50666667	1.376100349	1.44E-110	2.25E-108	OsNRAMP6	Similar to (Rice Genome Annotation Project) metal transporter Nramp6	-	-	-	-	GO:0016020//membrane;GO:0016021//integral component of membrane	GO:0005384//manganese ion transmembrane transporter activity;GO:0015086//cadmium ion transmembrane transporter activity;GO:0046873//metal ion transmembrane transporter activity	GO:0006811//ion transport;GO:0030001//metal ion transport;GO:0055072//iron ion homeostasis;GO:0070574//cadmium ion transmembrane transport;GO:0071421//manganese ion transmembrane transport
Os10g0528900	36	23	24	551	454	498	1.54	1.26	1.13	27.37	20.78	22.29	1.31	23.48	4.163793692	1.93E-110	3.01E-108	OsGSTU14	Similar to Tau class GST protein 3	Metabolism;Metabolism	Global and overview maps;Metabolism of other amino acids	ko01100//Metabolic pathways;ko00480//Glutathione metabolism	K00799;K00799	GO:0005737//cytoplasm	GO:0004364//glutathione transferase activity;GO:0005515//protein binding;GO:0016740//transferase activity	GO:0006749//glutathione metabolic process
Os07g0162450	188	105	159	660	677	737	7.34	5.28	6.84	30.06	28.43	30.25	6.486666667	29.58	2.189072843	5.35E-109	8.21E-107	-	Protein of unknown function DUF3778 domain containing protein	-	-	-	-	-	-	-
Os12g0277500	270	230	237	780	834	900	6.56	7.26	6.45	22.45	23.67	23.59	6.756666667	23.23666667	1.782019539	2.14E-108	3.26E-106	OsCPn60alpha1	Plastid chaperonin 60 alpha subunit, Folding of Rubisco large subunit (rbcL), Seedling developmen	-	-	-	-	GO:0005737//cytoplasm;GO:0005739//mitochondrion;GO:0005829//cytosol	GO:0005524//ATP binding;GO:0051082//unfolded protein binding	GO:0006457//protein folding;GO:0006458//'de novo' protein folding;GO:0007005//mitochondrion organization;GO:0042026//protein refolding;GO:0045041//protein import into mitochondrial intermembrane space
Os01g0971000	985	821	922	227	279	280	89.57	95.94	92.19	24.03	27.22	26.71	92.56666667	25.98666667	-1.832721181	1.45E-106	2.17E-104	-	Conserved hypothetical protein	-	-	-	-	-	-	-
Os07g0573900	158	117	139	588	689	628	14.78	14.07	14.3	64.06	69.16	61.65	14.38333333	64.95666667	2.175079542	2.79E-105	4.08E-103	OsAGP27	Hypothetical conserved gene	-	-	-	-	GO:0016020//membrane;GO:0016021//integral component of membrane	-	-
Os06g0523300	473	336	453	1046	1202	1168	40.43	36.9	42.57	104.09	110.22	104.73	39.96666667	106.3466667	1.411905656	2.93E-105	4.26E-103	-	Conserved hypothetical protein	-	-	-	-	-	-	-
Os04g0282400	524	411	482	47	57	50	29.75	29.99	30.09	3.11	3.47	2.98	29.94333333	3.186666667	-3.232114811	5.70E-104	8.16E-102	-	Similar to FPF1 protein-like (RAA1)	-	-	-	-	-	-	GO:0009909//regulation of flower development
Os04g0233400	392	351	419	1028	1180	1109	14.51	16.69	17.05	44.3	46.87	43.06	16.08333333	44.74333333	1.476106298	9.68E-104	1.37E-101	OsPIP2	Similar to Arabidopsis thaliana (Fragment)	-	-	-	-	GO:0005773//vacuole;GO:0005886//plasma membrane;GO:0009506//plasmodesma;GO:0016020//membrane;GO:0016021//integral component of membrane	GO:0015250//water channel activity;GO:0015267//channel activity	GO:0006833//water transport;GO:0009414//response to water deprivation;GO:0055085//transmembrane transport
Os02g0612900	154	126	120	564	642	624	7.8	8.2	6.68	33.26	34.89	33.16	7.56	33.77	2.15928404	5.86E-102	8.18E-100	-	Similar to Temperature stress-induced lipocalin	-	-	-	-	GO:0005737//cytoplasm	-	GO:0000302//response to reactive oxygen species;GO:0006629//lipid metabolic process
Os05g0111300	502	386	454	24	19	18	36.08	35.65	35.88	2.01	1.47	1.36	35.87	1.613333333	-4.474661293	9.51E-101	1.31E-98	OsMT2b	Similar to B22EL8 protein	-	-	-	-	GO:0005737//cytoplasm;GO:0005829//cytosol	GO:0046872//metal ion binding	GO:0072593//reactive oxygen species metabolic process
Os04g0136700	121	101	115	546	644	554	6.08	6.53	6.36	31.97	34.74	29.23	6.323333333	31.98	2.338412761	5.25E-100	7.15E-98	OsCBSX5	Cystathionine beta-synthase, core domain containing protein	-	-	-	-	-	-	-
Os03g0326500	1040	769	819	1726	1906	1846	82.89	78.76	71.77	160.16	162.96	154.34	77.80666667	159.1533333	1.032451694	1.55E-99	2.09E-97	-	Similar to Thioredoxin-like 1	-	-	-	-	-	-	-
Os02g0196600	241	165	203	714	702	760	3.52	3.1	3.26	12.15	11.01	11.65	3.293333333	11.60333333	1.816918867	5.15E-97	6.76E-95	HMA4	Heavy metal P1B-type ATPase, Cu-transporting ATPase, Control of Cu accumulation in rice grai	Environmental Information Processing	Signal transduction	ko04016//MAPK signaling pathway - plant	K17686	GO:0005773//vacuole;GO:0005774//vacuolar membrane;GO:0016020//membrane;GO:0016021//integral component of membrane	GO:0000166//nucleotide binding;GO:0005507//copper ion binding;GO:0005524//ATP binding;GO:0019829//cation-transporting ATPase activity;GO:0046872//metal ion binding	GO:0006811//ion transport;GO:0006812//cation transport;GO:0030001//metal ion transport;GO:0098655//cation transmembrane transport
Os01g0121700	766	636	761	1473	1572	1563	15	16.01	16.39	33.59	33.03	32.11	15.8	32.91	1.058601468	2.76E-96	3.60E-94	-	ABC transporter-like domain containing protein	-	-	-	-	GO:0005886//plasma membrane;GO:0016020//membrane;GO:0016021//integral component of membrane	GO:0000166//nucleotide binding;GO:0005524//ATP binding;GO:0016887//ATPase activity;GO:0042626//ATPase activity, coupled to transmembrane movement of substances	GO:0055085//transmembrane transport
Os02g0139100	212	176	208	641	697	728	9.43	10.07	10.18	33.22	33.28	33.99	9.893333333	33.49666667	1.759488945	3.94E-93	5.05E-91	-	Activator of Hsp90 ATPase, N-terminal domain containing protein	-	-	-	-	-	GO:0001671//ATPase activator activity;GO:0051087//chaperone binding;GO:0051879//Hsp90 protein binding	GO:0032781//positive regulation of ATPase activity
Os03g0267200	10	9	19	412	434	487	0.71	0.8	1.46	32.81	31.86	34.95	0.99	33.20666667	5.067900575	5.72E-93	7.29E-91	OsHsp17.7	Low molecular mass heat shock protein Oshsp17.7	Genetic Information Processing	Folding, sorting and degradation	ko04141//Protein processing in endoplasmic reticulum	K13993	GO:0005737//cytoplasm	GO:0043621//protein self-association;GO:0051082//unfolded protein binding	GO:0000302//response to reactive oxygen species;GO:0006457//protein folding;GO:0009408//response to heat;GO:0009651//response to salt stress;GO:0042542//response to hydrogen peroxide;GO:0045471//response to ethanol;GO:0046685//response to arsenic-containing substance;GO:0046686//response to cadmium ion;GO:0046688//response to copper ion;GO:0051259//protein complex oligomerization
Os01g0910900	1555	1250	1441	581	604	542	127.07	131.26	129.48	55.28	52.95	46.46	129.27	51.56333333	-1.325970069	5.96E-93	7.55E-91	-	Conserved hypothetical protein	-	-	-	-	-	-	-
Os06g0711100	646	525	555	1170	1371	1392	19.87	20.47	18.4	40.59	44.01	43.16	19.58	42.58666667	1.121021047	3.95E-91	4.89E-89	-	Conserved hypothetical protein	-	-	-	-	-	-	-
Os06g0506600	165	109	117	512	587	611	3.73	3.17	2.91	13.48	14.24	14.49	3.27	14.07	2.105259788	5.75E-90	7.08E-88	OsUBC17	Similar to Ubiquitin carrier protein	Genetic Information Processing;Genetic Information Processing	Folding, sorting and degradation;Folding, sorting and degradation	ko04141//Protein processing in endoplasmic reticulum;ko04120//Ubiquitin mediated proteolysis	K06689;K06689	-	GO:0000166//nucleotide binding;GO:0005524//ATP binding;GO:0061631//ubiquitin conjugating enzyme activity	GO:0006511//ubiquitin-dependent protein catabolic process;GO:0016567//protein ubiquitination
Os01g0716400	742	579	683	1305	1502	1444	19.21	19.26	19.44	39.33	41.71	39.21	19.30333333	40.08333333	1.054152492	7.67E-90	9.40E-88	-	Violaxanthin de-epoxidase family protein	-	-	-	-	GO:0009507//chloroplast	GO:0016491//oxidoreductase activity;GO:0046422//violaxanthin de-epoxidase activity	GO:0055114//oxidation-reduction process
Os01g0647200	555	449	448	12	11	9	22.45	15	18.13	0.61	0.25	0.2	18.52666667	0.353333333	-5.712429665	2.21E-89	2.69E-87	-	Hypothetical conserved gene	-	-	-	-	-	-	-
Os03g0300600	83	58	64	442	429	444	3.79	3.46	3.27	23.92	21.28	21.48	3.506666667	22.22666667	2.6641194	3.33E-89	4.04E-87	OsDjC28	Similar to Chaperone protein dnaJ	-	-	-	-	-	-	-
Os02g0125300	292	189	279	757	811	814	11.86	10.02	12.46	35.8	35.34	34.69	11.44666667	35.27666667	1.623786707	3.84E-89	4.62E-87	OsBI-1	Bax inhibitor-1 (BI-1	-	-	-	-	GO:0016020//membrane;GO:0016021//integral component of membrane	-	GO:0043066//negative regulation of apoptotic process
Os02g0115700	2086	1506	1927	805	831	934	56.2	50.01	54.76	26.82	23.64	26.22	53.65666667	25.56	-1.069869596	4.75E-89	5.69E-87	CATA1	Catalase isozyme A (EC 1.11.1.6) (CAT-A)	Metabolism;Metabolism;Metabolism;Environmental Information Processing;Cellular Processes;Metabolism;Metabolism	Global and overview maps;Global and overview maps;Global and overview maps;Signal transduction;Transport and catabolism;Carbohydrate metabolism;Amino acid metabolism	ko01100//Metabolic pathways;ko01110//Biosynthesis of secondary metabolites;ko01200//Carbon metabolism;ko04016//MAPK signaling pathway - plant;ko04146//Peroxisome;ko00630//Glyoxylate and dicarboxylate metabolism;ko00380//Tryptophan metabolism	K03781;K03781;K03781;K03781;K03781;K03781;K03781	GO:0005737//cytoplasm;GO:0005886//plasma membrane;GO:0016020//membrane	GO:0004096//catalase activity;GO:0004601//peroxidase activity;GO:0005515//protein binding;GO:0016491//oxidoreductase activity;GO:0020037//heme binding;GO:0046872//metal ion binding	GO:0006979//response to oxidative stress;GO:0007623//circadian rhythm;GO:0009408//response to heat;GO:0009414//response to water deprivation;GO:0009416//response to light stimulus;GO:0009617//response to bacterium;GO:0009737//response to abscisic acid;GO:0042542//response to hydrogen peroxide;GO:0042744//hydrogen peroxide catabolic process;GO:0055114//oxidation-reduction process;GO:0098869//cellu…
Os12g0601800	1007	744	997	274	306	288	44.01	41.78	47.91	13.94	14.35	13.2	44.56666667	13.83	-1.688163903	6.50E-89	7.74E-87	OsbZIP88	Similar to BZIP transcription factor family protein, expressed	-	-	-	-	-	GO:0003700//DNA-binding transcription factor activity	GO:0006355//regulation of transcription, DNA-templated
Os06g0476200	1285	988	1129	430	451	475	29.51	29.06	28.35	11.44	11.17	11.55	28.97333333	11.38666667	-1.3473802	4.37E-88	5.15E-86	-	Similar to Phosphoglucomutase precursor (EC 5.4.2.2)	-	-	-	-	GO:0009507//chloroplast;GO:0009570//chloroplast stroma	GO:0004615//phosphomannomutase activity;GO:0016868//intramolecular transferase activity, phosphotransferases	GO:0005975//carbohydrate metabolic process
Os10g0567800	528	394	480	1096	1101	1141	12.73	11.8	12.88	30.62	28.3	29.47	12.47	29.46333333	1.240459194	8.68E-88	1.01E-85	OsDRP1C	Similar to Dynamin-related protein 1E (Dynamin-like protein E) (Dynamin-like protein 4) (Dynamin-like protein DLP2)	-	-	-	-	GO:0005737//cytoplasm;GO:0005739//mitochondrion;GO:0005773//vacuole;GO:0005774//vacuolar membrane;GO:0005886//plasma membrane;GO:0009506//plasmodesma;GO:0016020//membrane	GO:0000166//nucleotide binding;GO:0003924//GTPase activity;GO:0005525//GTP binding;GO:0008017//microtubule binding	GO:0000266//mitochondrial fission;GO:0046686//response to cadmium ion;GO:0048285//organelle fission;GO:0050832//defense response to fungus
Os03g0772600	363	255	340	858	871	1047	8.26	7.46	8.51	22.74	21.27	25	8.076666667	23.00333333	1.510011028	1.40E-85	1.60E-83	-	Similar to Lectin-like receptor kinase 7;2	-	-	-	-	GO:0005886//plasma membrane;GO:0016020//membrane;GO:0016021//integral component of membrane	GO:0004672//protein kinase activity;GO:0004675//transmembrane receptor protein serine/threonine kinase activity;GO:0004713//protein tyrosine kinase activity;GO:0005524//ATP binding;GO:0030246//carbohydrate binding	GO:0002229//defense response to oomycetes;GO:0006468//protein phosphorylation;GO:0006952//defense response;GO:0007178//transmembrane receptor protein serine/threonine kinase signaling pathway;GO:0018108//peptidyl-tyrosine phosphorylation;GO:0042742//defense response to bacterium
Os03g0689300	375	279	328	832	859	962	5.74	5.25	6.12	14.38	14.48	15.18	5.703333333	14.68	1.363974709	2.85E-85	3.24E-83	OSA1	Plasma membrane H+ ATPase (EC 3.6.3.6) (H-ATPase)	Metabolism;Metabolism	Global and overview maps;Energy metabolism	ko01100//Metabolic pathways;ko00190//Oxidative phosphorylation	K01535;K01535	GO:0005623//cell;GO:0005886//plasma membrane;GO:0016020//membrane;GO:0016021//integral component of membrane	GO:0000166//nucleotide binding;GO:0005524//ATP binding;GO:0008553//proton-exporting ATPase activity, phosphorylative mechanism;GO:0016787//hydrolase activity	GO:0006811//ion transport;GO:0051453//regulation of intracellular pH;GO:0120029//proton export across plasma membrane;GO:1902600//proton transmembrane transport
Os01g0368900	374	257	328	859	842	919	23.62	20.86	22.78	63.16	57.05	60.89	22.42	60.36666667	1.428965862	7.91E-83	8.89E-81	OsGRX4	Similar to Glutaredoxin-C1	-	-	-	-	GO:0005623//cell;GO:0005737//cytoplasm	GO:0009055//electron transfer activity;GO:0015035//protein disulfide oxidoreductase activity	GO:0022900//electron transport chain;GO:0045454//cell redox homeostasis;GO:0055114//oxidation-reduction process
Os06g0217300	1851	1394	1711	781	808	825	73.58	71.21	74.79	36.15	34.46	34.4	73.19333333	35.00333333	-1.064219934	5.59E-82	6.22E-80	OsMADS55	Similar to Transcription factor MADS55	-	-	-	-	GO:0005634//nucleus	GO:0000977//RNA polymerase II regulatory region sequence-specific DNA binding;GO:0003677//DNA binding;GO:0003700//DNA-binding transcription factor activity;GO:0046983//protein dimerization activity	GO:0006355//regulation of transcription, DNA-templated;GO:0045944//positive regulation of transcription by RNA polymerase II
Os03g0764600	585	392	559	1106	1285	1232	18.92	16.29	19.88	41.64	44.58	41.79	18.36333333	42.67	1.216394148	5.03E-81	5.52E-79	-	Homeodomain-like containing protein	-	-	-	-	GO:0005634//nucleus	GO:0003677//DNA binding	-
Os12g0123500	571	414	529	103	105	115	16.22	15.09	16.51	3.4	3.2	3.43	15.94	3.343333333	-2.253292524	1.83E-79	1.95E-77	-	Similar to Apyrase precursor (EC 3.6.1.5) (ATP-diphosphatase) (Adenosine diphosphatase) (ADPase) (ATP-diphosphohydrolase)	Metabolism;Metabolism;Metabolism	Global and overview maps;Nucleotide metabolism;Nucleotide metabolism	ko01100//Metabolic pathways;ko00230//Purine metabolism;ko00240//Pyrimidine metabolism	K14641;K14641;K14641	GO:0005576//extracellular region	GO:0000166//nucleotide binding;GO:0005524//ATP binding;GO:0016787//hydrolase activity;GO:0102485//dATP phosphohydrolase activity;GO:0102486//dCTP phosphohydrolase activity;GO:0102487//dUTP phosphohydrolase activity;GO:0102488//dTTP phosphohydrolase activity;GO:0102489//GTP phosphohydrolase activity;GO:0102490//8-oxo-dGTP phosphohydrolase activity;GO:0102491//dGTP phosphohydrolase activity	-
Os11g0115350	566	467	491	1098	1117	1165	32.58	34.56	31.09	73.6	69.04	70.41	32.74333333	71.01666667	1.116956447	1.38E-77	1.42E-75	-	Similar to Non-specific lipid-transfer protein 2	-	-	-	-	GO:0016020//membrane	GO:0008289//lipid binding	GO:0006869//lipid transport
Os01g0133500	207	152	240	605	735	734	5.69	5.35	7.28	19.26	21.88	21.21	6.106666667	20.78333333	1.766970057	1.57E-77	1.60E-75	-	Beta-lactamase-like domain containing protein	-	-	-	-	GO:0009536//plastid	-	-
Os03g0710700	55	62	54	376	387	374	2.11	3.06	2.28	16.81	15.94	15.06	2.483333333	15.93666667	2.682000075	6.24E-77	6.30E-75	-	Similar to predicted protein	-	-	-	-	GO:0005634//nucleus;GO:0005737//cytoplasm;GO:0005829//cytosol;GO:0016020//membrane	GO:0008289//lipid binding;GO:0120013//intermembrane lipid transfer activity;GO:1902387//ceramide 1-phosphate binding;GO:1902388//ceramide 1-phosphate transporter activity	GO:0035627//ceramide transport;GO:0120009//intermembrane lipid transfer;GO:1902389//ceramide 1-phosphate transport
Os07g0661600	499	448	452	1012	1082	1115	10.79	12.73	11.13	26.37	25.4	25.76	11.55	25.84333333	1.161899313	2.56E-76	2.58E-74	OsRFPHC-4	Similar to RNA-binding protein-like protein	-	-	-	-	-	GO:0046872//metal ion binding	-
Os06g0592500	34	28	39	298	339	328	2.38	2.52	3	24.29	25.46	24.09	2.633333333	24.61333333	3.224477995	1.05E-75	1.05E-73	-	Similar to Ethylene-responsive transcriptional coactivator	-	-	-	-	GO:0005634//nucleus;GO:0005730//nucleolus	GO:0003677//DNA binding;GO:0003713//transcription coactivator activity;GO:0043565//sequence-specific DNA binding	GO:0009408//response to heat;GO:0009414//response to water deprivation;GO:0009737//response to abscisic acid;GO:1903508//positive regulation of nucleic acid-templated transcription
Os05g0114700	1642	1289	1452	687	717	726	37.38	37.71	36.35	18.21	17.51	17.34	37.14666667	17.68666667	-1.070570582	1.77E-75	1.75E-73	-	Myb-type HTH DNA-binding domain domain containing protein	-	-	-	-	GO:0005634//nucleus	GO:0003677//DNA binding;GO:0043565//sequence-specific DNA binding	GO:0006355//regulation of transcription, DNA-templated
Os01g0135900	539	407	482	968	1061	1099	31.26	30.34	30.74	65.38	66.02	66.88	30.78	66.09333333	1.102511526	4.37E-74	4.22E-72	Oshsp17.9B.	Similar to Cytosolic class I small heat shock protein 3C (Fragment)	Genetic Information Processing	Folding, sorting and degradation	ko04141//Protein processing in endoplasmic reticulum	K13993	GO:0005737//cytoplasm	GO:0043621//protein self-association;GO:0051082//unfolded protein binding	GO:0000302//response to reactive oxygen species;GO:0006457//protein folding;GO:0009408//response to heat;GO:0009651//response to salt stress;GO:0042542//response to hydrogen peroxide;GO:0051259//protein complex oligomerization
Os04g0607500	774	596	686	198	245	208	20.49	19.97	19.68	5.8	6.76	5.72	20.04666667	6.093333333	-1.718058798	5.40E-72	5.08E-70	HKT4	Ion transporter , Na+ transpor	-	-	-	-	GO:0005886//plasma membrane;GO:0016020//membrane;GO:0016021//integral component of membrane	GO:0008324//cation transmembrane transporter activity	GO:0006811//ion transport;GO:0006812//cation transport;GO:0006814//sodium ion transport;GO:0055085//transmembrane transport;GO:0098655//cation transmembrane transport
Os01g0883800	120	83	87	405	458	416	4.78	4.23	3.84	18.9	19.79	17.49	4.283333333	18.72666667	2.128288265	1.84E-68	1.70E-66	20ox2	Similar to GA C20oxidase2	-	-	-	-	-	GO:0016491//oxidoreductase activity;GO:0045544//gibberellin 20-oxidase activity;GO:0046872//metal ion binding;GO:0051213//dioxygenase activity	GO:0009413//response to flooding;GO:0009416//response to light stimulus;GO:0009686//gibberellin biosynthetic process;GO:0009826//unidimensional cell growth;GO:0009908//flower development;GO:0055114//oxidation-reduction process
Os01g0136200	3	2	1	2293	2409	2524	0.19	0.17	0.07	171.74	166.29	170.34	0.143333333	169.4566667	10.20732652	6.86E-68	6.29E-66	Oshsp16.9B	16.9 kDa class I heat shock protein 1	Genetic Information Processing	Folding, sorting and degradation	ko04141//Protein processing in endoplasmic reticulum	K13993	GO:0005737//cytoplasm	GO:0043621//protein self-association;GO:0051082//unfolded protein binding	GO:0000302//response to reactive oxygen species;GO:0006457//protein folding;GO:0009408//response to heat;GO:0009651//response to salt stress;GO:0042542//response to hydrogen peroxide;GO:0051259//protein complex oligomerization
Os12g0411700	233	181	222	599	592	721	5.65	5.24	5.32	16.03	15.37	17.22	5.403333333	16.20666667	1.584665803	1.74E-66	1.57E-64	OsABCG30	ABC transporter-like domain containing protein	-	-	-	-	GO:0005886//plasma membrane;GO:0016020//membrane;GO:0016021//integral component of membrane	GO:0000166//nucleotide binding;GO:0005524//ATP binding;GO:0016887//ATPase activity;GO:0042626//ATPase activity, coupled to transmembrane movement of substances	GO:0055085//transmembrane transport
Os01g0767600	289	206	222	618	680	666	9.16	8.39	7.74	22.81	23.13	22.15	8.43	22.69666667	1.428875896	6.80E-65	6.01E-63	-	Conserved hypothetical protein	-	-	-	-	GO:0005783//endoplasmic reticulum	-	-
Os07g0481200	47	50	52	299	306	350	2.19	2.99	2.66	16.21	15.28	17.1	2.613333333	16.19666667	2.631733873	1.06E-64	9.37E-63	-	Similar to Calmodulin-binding heat-shock protein	-	-	-	-	GO:0016021//integral component of membrane	GO:0016787//hydrolase activity	GO:0006629//lipid metabolic process
Os08g0472800	349	272	332	758	836	761	7.68	7.7	8.04	19.43	19.75	17.58	7.806666667	18.92	1.277133514	3.29E-64	2.88E-62	OsABA8OX2	Cytochrome P450 family protein	Metabolism	Metabolism of terpenoids and polyketides	ko00906//Carotenoid biosynthesis	K09843	GO:0016020//membrane;GO:0016021//integral component of membrane	GO:0004497//monooxygenase activity;GO:0005506//iron ion binding;GO:0010295//(+)-abscisic acid 8'-hydroxylase activity;GO:0016491//oxidoreductase activity;GO:0016705//oxidoreductase activity, acting on paired donors, with incorporation or reduction of molecular oxygen;GO:0020037//heme binding;GO:0046872//metal ion binding	GO:0007275//multicellular organism development;GO:0010268//brassinosteroid homeostasis;GO:0016125//sterol metabolic process;GO:0016132//brassinosteroid biosynthetic process;GO:0046345//abscisic acid catabolic process;GO:0055114//oxidation-reduction process
Os04g0223300	36	11	25	251	261	311	1.64	0.65	1.25	13.34	12.78	14.89	1.18	13.67	3.534154478	4.04E-63	3.48E-61	OsAPx3	Similar to Peroxisome type ascorbate peroxidase	Metabolism;Metabolism;Metabolism	Global and overview maps;Metabolism of other amino acids;Carbohydrate metabolism	ko01100//Metabolic pathways;ko00480//Glutathione metabolism;ko00053//Ascorbate and aldarate metabolism	K00434;K00434;K00434	GO:0005777//peroxisome;GO:0005778//peroxisomal membrane;GO:0009507//chloroplast;GO:0016020//membrane;GO:0016021//integral component of membrane	GO:0004601//peroxidase activity;GO:0016491//oxidoreductase activity;GO:0016688//L-ascorbate peroxidase activity;GO:0020037//heme binding;GO:0046872//metal ion binding	GO:0000302//response to reactive oxygen species;GO:0006979//response to oxidative stress;GO:0034599//cellular response to oxidative stress;GO:0042744//hydrogen peroxide catabolic process;GO:0055114//oxidation-reduction process;GO:0098869//cellular oxidant detoxification
Os05g0186300	267	250	298	689	738	725	5.77	6.94	7.08	17.32	17.11	16.43	6.596666667	16.95333333	1.36175985	5.36E-63	4.59E-61	OscytME2	Similar to NADP-malic enzyme	Metabolism;Metabolism;Metabolism;Metabolism	Global and overview maps;Global and overview maps;Carbohydrate metabolism;Energy metabolism	ko01100//Metabolic pathways;ko01200//Carbon metabolism;ko00620//Pyruvate metabolism;ko00710//Carbon fixation in photosynthetic organisms	K00029;K00029;K00029;K00029	GO:0009507//chloroplast	GO:0004470//malic enzyme activity;GO:0004471//malate dehydrogenase (decarboxylating) (NAD+) activity;GO:0004473//malate dehydrogenase (decarboxylating) (NADP+) activity;GO:0016491//oxidoreductase activity;GO:0046872//metal ion binding;GO:0051287//NAD binding	GO:0006090//pyruvate metabolic process;GO:0006108//malate metabolic process;GO:0055114//oxidation-reduction process
Os01g0719125	71	69	103	353	409	398	1.31	1.62	2.08	7.54	8.04	7.66	1.67	7.746666667	2.21372756	6.42E-62	5.45E-60	-	Hypothetical protein	-	-	-	-	-	-	-
Os03g0267100	6	8	16	257	261	310	0.07	0.12	0.21	3.6	3.37	3.91	0.133333333	3.626666667	4.765534746	1.25E-61	1.05E-59	-	Hypothetical protein	-	-	-	-	-	-	-
MSTRG.3285	15	5	19	236	266	262	0.22	0.09	0.3	3.97	4.11	3.96	0.203333333	4.013333333	4.302882339	7.20E-61	5.98E-59	--	Os10g0174500, partial [Oryza sativa Japonica Group]	-	-	-	-	GO:0031966//mitochondrial membrane	GO:0017111//nucleoside-triphosphatase activity;GO:0032550//purine ribonucleoside binding;GO:0046872//metal ion binding	GO:0000904//cell morphogenesis involved in differentiation;GO:0006310//DNA recombination;GO:0006605//protein targeting;GO:0006928//movement of cell or subcellular component;GO:0006997//nucleus organization;GO:0009409//response to cold;GO:0009639//response to red or far red light;GO:0009756//carbohydrate mediated signaling;GO:0009793//embryo development ending in seed dormancy;GO:0010467//gene exp…
Os11g0104300	1118	938	1056	446	493	494	15.93	17.17	16.54	7.4	7.54	7.38	16.54666667	7.44	-1.153166088	4.54E-60	3.76E-58	D53	Substrate of the SCF<sup>D3</sup> ubiquitination complex, Repressor of strigolactone (SL) signallin	-	-	-	-	GO:0005634//nucleus	GO:0005515//protein binding	GO:0019538//protein metabolic process
Os01g0717400	652	419	515	139	154	148	17.47	14.43	15.17	4.34	4.43	4.16	15.69	4.31	-1.864085578	5.87E-60	4.82E-58	-	EGF-like, alliinase domain containing protein	-	-	-	-	-	GO:0003824//catalytic activity;GO:0016846//carbon-sulfur lyase activity	-
Os10g0528400	7	7	19	253	242	286	0.36	0.47	1.09	15.35	13.49	15.6	0.64	14.81333333	4.532680601	1.14E-59	9.31E-58	OsGSTU3	Glutathione S-transferase, C-terminal-like domain containing protein	Metabolism;Metabolism	Global and overview maps;Metabolism of other amino acids	ko01100//Metabolic pathways;ko00480//Glutathione metabolism	K00799;K00799	-	GO:0005515//protein binding;GO:0016740//transferase activity	-
Os01g0136100	1	0	3	3995	4498	4554	0.06	0	0.2	276.11	286.4	283.56	0.086666667	282.0233333	11.66804969	3.30E-59	2.66E-57	Oshsp16.9A	16.9 kDa class I heat shock protein 1	Genetic Information Processing	Folding, sorting and degradation	ko04141//Protein processing in endoplasmic reticulum	K13993	GO:0005737//cytoplasm	GO:0043621//protein self-association;GO:0051082//unfolded protein binding	GO:0000302//response to reactive oxygen species;GO:0006457//protein folding;GO:0009408//response to heat;GO:0009651//response to salt stress;GO:0042542//response to hydrogen peroxide;GO:0051259//protein complex oligomerization
Os12g0113500	126	71	117	397	414	414	3	2.17	3.06	11.01	10.61	10.36	2.743333333	10.66	1.958205603	1.81E-58	1.44E-56	CIPK14	Similar to CBL-interacting protein kinase 14	-	-	-	-	-	GO:0000166//nucleotide binding;GO:0004672//protein kinase activity;GO:0004674//protein serine/threonine kinase activity;GO:0005524//ATP binding;GO:0016301//kinase activity;GO:0016740//transferase activity	GO:0006468//protein phosphorylation;GO:0007165//signal transduction;GO:0016310//phosphorylation
Os08g0506000	40	25	48	253	269	281	1.08	0.87	1.42	7.95	7.79	7.96	1.123333333	7.9	2.814066563	3.73E-57	2.90E-55	-	Ovarian tumour, otubain domain containing protein	-	-	-	-	-	GO:0004843//thiol-dependent ubiquitin-specific protease activity	GO:0006508//proteolysis
Os02g0259850	0	3	2	1845	2074	2059	0	0.19	0.11	106.15	109.95	106.74	0.1	107.6133333	10.07164112	9.18E-57	7.01E-55	-	Hypothetical gene	-	-	-	-	-	-	-
Os05g0217700	36	12	24	224	260	246	1.6	0.69	1.17	11.6	12.4	11.47	1.153333333	11.82333333	3.357755387	2.77E-56	2.09E-54	OsBURP07	BURP domain containing protein	-	-	-	-	-	-	-
Os08g0520600	9	8	7	248	268	251	0.61	0.7	0.53	19.73	19.65	17.99	0.613333333	19.12333333	4.962518847	6.20E-56	4.61E-54	-	Conserved hypothetical protein	-	-	-	-	-	-	-
Os11g0670900	62	63	66	299	299	347	3.45	4.51	4.04	19.38	17.86	20.26	4	19.16666667	2.26052755	2.08E-55	1.53E-53	-	Conserved hypothetical protein	-	-	-	-	GO:0016020//membrane;GO:0016021//integral component of membrane	-	GO:0007166//cell surface receptor signaling pathway
Os07g0543100	82	66	76	329	330	324	1.92	1.99	1.96	8.99	8.31	7.98	1.956666667	8.426666667	2.106564055	1.73E-54	1.26E-52	-	Similar to Beta-amylase (EC 3.2.1.2)	Metabolism;Metabolism;Metabolism	Global and overview maps;Global and overview maps;Carbohydrate metabolism	ko01100//Metabolic pathways;ko01110//Biosynthesis of secondary metabolites;ko00500//Starch and sucrose metabolism	K01177;K01177;K01177	-	GO:0016161//beta-amylase activity;GO:0016787//hydrolase activity;GO:0016798//hydrolase activity, acting on glycosyl bonds;GO:0102229//amylopectin maltohydrolase activity	GO:0000272//polysaccharide catabolic process;GO:0005975//carbohydrate metabolic process;GO:0008152//metabolic process
Os07g0619200	1579	1199	1372	641	787	676	112.97	111.09	109.1	52.81	60.22	49.77	111.0533333	54.26666667	-1.033114498	2.90E-54	2.10E-52	-	EF hand domain containing protein	Organismal Systems;Environmental Information Processing;Environmental Information Processing	Environmental adaptation;Signal transduction;Signal transduction	ko04626//Plant-pathogen interaction;ko04016//MAPK signaling pathway - plant;ko04070//Phosphatidylinositol signaling system	K02183;K02183;K02183	-	GO:0005509//calcium ion binding	-
Os01g0848900	178	169	146	465	519	510	6.65	8.11	6	20.23	20.8	19.99	6.92	20.34	1.555475736	8.11E-54	5.83E-52	-	Conserved hypothetical protein	-	-	-	-	-	-	-
Os05g0455500	615	448	504	987	1183	1036	12.21	11.18	10.52	22.39	24.59	21.07	11.30333333	22.68333333	1.004884377	8.17E-54	5.85E-52	OsP5CS	Similar to Delta-1-pyrroline-5-carboxylate synthetase	Metabolism;Metabolism;Metabolism;Metabolism	Global and overview maps;Global and overview maps;Global and overview maps;Amino acid metabolism	ko01100//Metabolic pathways;ko01110//Biosynthesis of secondary metabolites;ko01230//Biosynthesis of amino acids;ko00330//Arginine and proline metabolism	K12657;K12657;K12657;K12657	GO:0005737//cytoplasm	GO:0000166//nucleotide binding;GO:0003824//catalytic activity;GO:0004349//glutamate 5-kinase activity;GO:0004350//glutamate-5-semialdehyde dehydrogenase activity;GO:0005524//ATP binding;GO:0016301//kinase activity;GO:0016491//oxidoreductase activity;GO:0016620//oxidoreductase activity, acting on the aldehyde or oxo group of donors, NAD or NADP as acceptor;GO:0016740//transferase activity	GO:0006561//proline biosynthetic process;GO:0008152//metabolic process;GO:0008652//cellular amino acid biosynthetic process;GO:0016310//phosphorylation;GO:0055114//oxidation-reduction process;GO:0055129//L-proline biosynthetic process
Os03g0745000	0	2	1	6909	7491	7314	0	0.06	0.03	190.58	190.44	181.8	0.03	187.6066667	12.61046097	8.80E-54	6.28E-52	HSfA2a	Similar to Heat stress transcription factor A-2a	-	-	-	-	GO:0005634//nucleus	GO:0003677//DNA binding;GO:0003700//DNA-binding transcription factor activity;GO:0043565//sequence-specific DNA binding	GO:0006355//regulation of transcription, DNA-templated
Os10g0462900	227	202	204	540	545	609	5.11	5.9	5.08	14.4	13.39	14.65	5.363333333	14.14666667	1.39926033	1.08E-53	7.66E-52	-	Similar to mitochondrial chaperonin-60	Genetic Information Processing	Folding, sorting and degradation	ko03018//RNA degradation	K04077	GO:0005739//mitochondrion;GO:0005829//cytosol	GO:0005524//ATP binding;GO:0051082//unfolded protein binding	GO:0006457//protein folding;GO:0006458//'de novo' protein folding;GO:0007005//mitochondrion organization;GO:0042026//protein refolding;GO:0045041//protein import into mitochondrial intermembrane space
Os10g0572300	254	180	277	586	620	650	7.11	6.4	7.95	19.1	18	18.86	7.153333333	18.65333333	1.382745886	5.55E-53	3.94E-51	OsIRL5	Leucine-rich repeat, typical subtype containing protein	-	-	-	-	-	GO:0005515//protein binding	GO:0009416//response to light stimulus
Os03g0195300	885	754	870	340	386	377	17.68	19.36	19.11	7.91	8.27	7.9	18.71666667	8.026666667	-1.221450631	1.90E-52	1.34E-50	OsSultr2	Similar to Low affinity sulphate transporter 3	-	-	-	-	GO:0005887//integral component of plasma membrane;GO:0016020//membrane;GO:0016021//integral component of membrane	GO:0008271//secondary active sulfate transmembrane transporter activity;GO:0015116//sulfate transmembrane transporter activity;GO:0015301//anion:anion antiporter activity	GO:0008272//sulfate transport;GO:0055085//transmembrane transport;GO:0098656//anion transmembrane transport;GO:1902358//sulfate transmembrane transport
Os02g0245800	900	657	841	294	355	367	18.58	17.43	19.09	7.07	7.86	7.95	18.36666667	7.626666667	-1.267965267	3.58E-52	2.52E-50	KAT3	Inward rectifying shaker-like potassium channel, Negative regulation of OsKAT2 channel activit	-	-	-	-	GO:0016020//membrane;GO:0016021//integral component of membrane	GO:0005216//ion channel activity;GO:0005244//voltage-gated ion channel activity;GO:0005249//voltage-gated potassium channel activity;GO:0005267//potassium channel activity	GO:0006811//ion transport;GO:0006813//potassium ion transport;GO:0034765//regulation of ion transmembrane transport;GO:0055085//transmembrane transport;GO:0071805//potassium ion transmembrane transport
Os09g0442300	835	645	756	292	275	346	27.22	27.02	27.1	11.08	9.62	11.83	27.11333333	10.84333333	-1.322194168	5.54E-52	3.88E-50	-	Similar to Oryzain gamma chain (Fragment)	-	-	-	-	GO:0005615//extracellular space;GO:0005764//lysosome	GO:0004197//cysteine-type endopeptidase activity;GO:0008233//peptidase activity;GO:0008234//cysteine-type peptidase activity;GO:0016787//hydrolase activity	GO:0006508//proteolysis;GO:0051603//proteolysis involved in cellular protein catabolic process
Os07g0605400	630	501	608	210	152	198	44.08	45.39	46.64	17.2	11.32	14.6	45.37	14.37333333	-1.658343982	5.15E-51	3.58E-49	-	Similar to EGG APPARATUS-1 protein (ZmEA1)	-	-	-	-	-	-	-
Os10g0539500	1214	1062	1160	507	598	612	107.6	120.88	113.03	52.35	56.82	56.91	113.8366667	55.36	-1.040049475	3.20E-50	2.19E-48	H4	Similar to Histone H4	-	-	-	-	GO:0000786//nucleosome;GO:0005634//nucleus;GO:0005694//chromosome	GO:0003677//DNA binding;GO:0046982//protein heterodimerization activity	GO:0006334//nucleosome assembly
Os11g0173500	225	168	203	555	491	559	3.19	3.99	3.5	8.77	7.18	7.95	3.56	7.966666667	1.162098971	2.36E-48	1.57E-46	25L1	Leucine-rich repeat, typical subtype domain containing protein	-	-	-	-	GO:0016020//membrane;GO:0016021//integral component of membrane	GO:0000166//nucleotide binding;GO:0004672//protein kinase activity;GO:0004674//protein serine/threonine kinase activity;GO:0005515//protein binding;GO:0005524//ATP binding;GO:0016301//kinase activity;GO:0016740//transferase activity	GO:0006468//protein phosphorylation;GO:0016310//phosphorylation
Os02g0759400	319	259	292	617	677	647	8.9	9.29	8.96	20.05	20.27	18.95	9.05	19.75666667	1.126349859	1.69E-47	1.12E-45	OsRING-1	Zinc finger, RING/FYVE/PHD-type domain containing protein	-	-	-	-	GO:0016020//membrane;GO:0016021//integral component of membrane	-	-
Os02g0773200	1	7	5	262	239	279	0.05	0.48	0.29	16.22	13.63	15.56	0.273333333	15.13666667	5.791242317	1.70E-45	1.09E-43	-	UspA domain containing protein	-	-	-	-	GO:0005737//cytoplasm;GO:0005886//plasma membrane	GO:0043621//protein self-association	-
Os12g0555500	857	618	770	341	286	299	50.99	47.25	50.38	23.63	18.26	18.66	49.54	20.18333333	-1.295429409	7.02E-45	4.43E-43	OsPR10a	Pathogen resistance protein PBZ1, 17 kDa RNase, Disease resistanc	-	-	-	-	GO:0005634//nucleus;GO:0005737//cytoplasm	GO:0004864//protein phosphatase inhibitor activity;GO:0010427//abscisic acid binding;GO:0038023//signaling receptor activity	GO:0006952//defense response;GO:0009738//abscisic acid-activated signaling pathway;GO:0032515//negative regulation of phosphoprotein phosphatase activity;GO:0080163//regulation of protein serine/threonine phosphatase activity
Os08g0434100	270	206	229	532	543	578	11.1	10.89	10.35	25.44	23.96	24.91	10.78	24.77	1.20023669	8.27E-45	5.21E-43	OsRNS3	Similar to S-like ribonuclease (RNase PD2) (Fragment)	-	-	-	-	GO:0005576//extracellular region	GO:0003723//RNA binding;GO:0004521//endoribonuclease activity;GO:0016787//hydrolase activity;GO:0033897//ribonuclease T2 activity	GO:0006401//RNA catabolic process;GO:0090501//RNA phosphodiester bond hydrolysis;GO:0090502//RNA phosphodiester bond hydrolysis, endonucleolytic
Os04g0295400	1127	1022	1097	521	561	570	15.58	18.04	16.43	8.18	8.09	8.02	16.68333333	8.096666667	-1.043007579	2.04E-44	1.27E-42	-	Hypothetical conserved gene	-	-	-	-	-	GO:0030246//carbohydrate binding	-
Os03g0745600	2	1	3	576	642	613	0.1	0.06	0.16	32.48	33.35	31.14	0.106666667	32.32333333	8.243322769	2.89E-44	1.79E-42	-	Uncharacterised protein family UPF0005 domain containing protein	-	-	-	-	GO:0016020//membrane;GO:0016021//integral component of membrane	-	-
Os03g0385400	437	300	419	812	774	813	24.47	21.59	25.8	52.94	46.49	47.75	23.95333333	49.06	1.034320799	9.45E-44	5.77E-42	OsLLA1	Bifunctional inhibitor/plant lipid transfer protein/seed storage domain containing protein	-	-	-	-	GO:0005773//vacuole;GO:0016020//membrane;GO:0031225//anchored component of membrane;GO:0032578//aleurone grain membrane	GO:0008233//peptidase activity;GO:0008289//lipid binding;GO:0016787//hydrolase activity	GO:0006508//proteolysis
Os10g0566700	189	127	170	489	424	468	10.55	9.11	10.43	31.77	25.38	27.39	10.03	28.18	1.490350006	1.34E-43	8.17E-42	-	Chaperonin Cpn10 family protein	-	-	-	-	GO:0005759//mitochondrial matrix;GO:0009507//chloroplast;GO:0009536//plastid	GO:0046872//metal ion binding;GO:0051082//unfolded protein binding;GO:0051087//chaperone binding	GO:0006457//protein folding;GO:0051085//chaperone cofactor-dependent protein refolding
Os03g0416500	30	40	41	205	227	232	0.65	0.85	0.75	5.08	5.17	5.42	0.75	5.223333333	2.800008273	2.24E-43	1.36E-41	-	6-phosphogluconolactonase domain containing protein	Metabolism;Metabolism;Metabolism;Metabolism	Global and overview maps;Global and overview maps;Global and overview maps;Carbohydrate metabolism	ko01100//Metabolic pathways;ko01110//Biosynthesis of secondary metabolites;ko01200//Carbon metabolism;ko00030//Pentose phosphate pathway	K01057;K01057;K01057;K01057	GO:0005737//cytoplasm	GO:0016787//hydrolase activity;GO:0017057//6-phosphogluconolactonase activity	GO:0005975//carbohydrate metabolic process;GO:0006098//pentose-phosphate shunt;GO:0009051//pentose-phosphate shunt, oxidative branch
Os10g0419300	148	119	129	370	403	381	4.44	4.66	4.51	13.38	13.55	12.49	4.536666667	13.14	1.53426071	3.95E-43	2.37E-41	OsHsfA6a	Heat stress transcription facto	-	-	-	-	GO:0005634//nucleus;GO:0005737//cytoplasm	GO:0000978//RNA polymerase II proximal promoter sequence-specific DNA binding;GO:0003677//DNA binding;GO:0003700//DNA-binding transcription factor activity;GO:0042802//identical protein binding;GO:0043565//sequence-specific DNA binding	GO:0006355//regulation of transcription, DNA-templated;GO:0034605//cellular response to heat;GO:0043618//regulation of transcription from RNA polymerase II promoter in response to stress;GO:0061408//positive regulation of transcription from RNA polymerase II promoter in response to heat stress
Os04g0578550	3	5	5	227	211	237	0.18	0.39	0.33	16.02	13.72	15.07	0.3	14.93666667	5.637751915	4.76E-42	2.79E-40	-	Hypothetical conserved gene	-	-	-	-	-	-	-
Os07g0267300	108	58	85	294	319	301	10.49	7.24	9.08	33.25	33.24	30.67	8.936666667	32.38666667	1.857591271	1.63E-41	9.43E-40	-	Hypothetical gene	-	-	-	-	-	-	-
Os01g0955000	328	223	333	570	691	742	8.53	7.49	9.5	17.27	19.25	20.24	8.506666667	18.92	1.15324626	6.18E-41	3.53E-39	OsNPC2	Phosphoesterase family protein	Metabolism;Metabolism;Metabolism;Metabolism;Metabolism	Global and overview maps;Global and overview maps;Lipid metabolism;Carbohydrate metabolism;Lipid metabolism	ko01100//Metabolic pathways;ko01110//Biosynthesis of secondary metabolites;ko00564//Glycerophospholipid metabolism;ko00562//Inositol phosphate metabolism;ko00565//Ether lipid metabolism	K01114;K01114;K01114;K01114;K01114	-	GO:0003824//catalytic activity;GO:0003993//acid phosphatase activity;GO:0016788//hydrolase activity, acting on ester bonds	GO:0009395//phospholipid catabolic process
MSTRG.5551	610	519	499	213	178	208	18.96	20.71	17.05	7.7	5.92	6.79	18.90666667	6.803333333	-1.47458135	6.47E-41	3.68E-39	--	Os05g0269800 [Oryza sativa Japonica Group]	-	-	-	-	-	-	-
Os01g0642000	191	164	176	389	497	500	6.09	6.72	6.17	14.44	17	16.73	6.326666667	16.05666667	1.343654932	7.20E-41	4.09E-39	-	Carboxylesterase, type B family protein	Metabolism;Metabolism;Metabolism	Global and overview maps;Global and overview maps;Metabolism of terpenoids and polyketides	ko01100//Metabolic pathways;ko01110//Biosynthesis of secondary metabolites;ko00900//Terpenoid backbone biosynthesis	K15889;K15889;K15889	GO:0000139//Golgi membrane;GO:0005783//endoplasmic reticulum;GO:0005789//endoplasmic reticulum membrane;GO:0005794//Golgi apparatus;GO:0016020//membrane;GO:0016021//integral component of membrane	GO:0010296//prenylcysteine methylesterase activity;GO:0016787//hydrolase activity	GO:0009056//catabolic process
Os06g0157500	396	249	362	90	88	85	22.12	17.87	22.24	5.85	5.27	4.98	20.74333333	5.366666667	-1.950549558	7.83E-41	4.43E-39	RFT1	Florigen, Flowering time, Long-day promotio	Organismal Systems	Environmental adaptation	ko04712//Circadian rhythm - plant	K16223	GO:0005634//nucleus;GO:0005737//cytoplasm;GO:0005783//endoplasmic reticulum	GO:0005515//protein binding;GO:0008429//phosphatidylethanolamine binding	GO:0007275//multicellular organism development;GO:0009908//flower development;GO:0009909//regulation of flower development;GO:0010228//vegetative to reproductive phase transition of meristem;GO:0010229//inflorescence development;GO:0030154//cell differentiation;GO:0048510//regulation of timing of transition from vegetative to reproductive phase;GO:0048573//photoperiodism, flowering;GO:0048575//sh…
Os11g0118300	917	784	853	393	448	435	21.76	23.89	22.24	10.84	11.4	10.83	22.63	11.02333333	-1.03767604	1.34E-40	7.51E-39	-	Similar to RPT2-like protein	-	-	-	-	-	-	GO:0009638//phototropism
Os02g0756800	203	160	193	438	463	459	8.04	8.14	8.4	20.19	19.66	19.06	8.193333333	19.63666667	1.261027637	5.42E-40	3.01E-38	-	Phosphate-induced protein 1 conserved region family protein	-	-	-	-	-	-	-
Os08g0444440	29	29	24	184	204	177	2.23	2.87	2.03	16.5	16.86	14.3	2.376666667	15.88666667	2.74080497	7.01E-40	3.89E-38	-	Hypothetical conserved gene	-	-	-	-	-	-	-
Os05g0574300	692	553	641	275	259	303	48.77	50.13	49.71	22.6	19.56	22.43	49.53666667	21.53	-1.202148473	1.35E-39	7.45E-38	-	Similar to Histone H2B.2	-	-	-	-	GO:0000786//nucleosome;GO:0005634//nucleus;GO:0005694//chromosome	GO:0003677//DNA binding;GO:0046982//protein heterodimerization activity	GO:0006334//nucleosome assembly
Os07g0588800	27	28	33	188	187	191	0.82	1.17	1.19	6.82	6.17	6.04	1.06	6.343333333	2.581176891	1.74E-39	9.58E-38	-	Protein of unknown function DUF2419 domain containing protein	-	-	-	-	-	-	GO:0006400//tRNA modification;GO:0101030//tRNA-guanine transglycosylation
Os03g0820500	63	60	69	258	286	241	4.1	5.01	4.93	19.53	19.95	16.44	4.68	18.64	1.993821425	3.35E-39	1.84E-37	OsADF3	Actin depolymerizing factor, Actin-binding protein, Abiotic stress respons	-	-	-	-	GO:0015629//actin cytoskeleton	GO:0003779//actin binding	GO:0030042//actin filament depolymerization
Os02g0525600	338	251	342	582	646	722	19.54	18.64	21.73	39.17	40.06	43.78	19.97	41.00333333	1.037906864	1.31E-38	7.09E-37	-	Similar to H0502B11.1 protein	-	-	-	-	-	-	-
Os03g0843800	351	273	344	91	101	104	16.8	16.79	18.1	5.07	5.18	5.22	17.23	5.156666667	-1.740412005	2.27E-37	1.20E-35	OsHOL1	Methyl chloride transferase	-	-	-	-	-	GO:0008168//methyltransferase activity;GO:0008757//S-adenosylmethionine-dependent methyltransferase activity;GO:0016740//transferase activity	GO:0032259//methylation
Os08g0500800	641	495	644	238	269	290	12.05	11.96	13.31	5.21	5.43	5.72	12.44	5.453333333	-1.189776238	1.07E-35	5.49E-34	-	WLM domain containing protein	-	-	-	-	-	-	-
Os10g0492900	82	42	54	201	272	266	4.05	2.67	2.93	11.56	14.42	13.79	3.216666667	13.25666667	2.043079715	2.67E-35	1.37E-33	-	Similar to alpha-galactosidase	Metabolism;Metabolism;Metabolism;Metabolism;Metabolism	Global and overview maps;Lipid metabolism;Carbohydrate metabolism;Lipid metabolism;Glycan biosynthesis and metabolism	ko01100//Metabolic pathways;ko00561//Glycerolipid metabolism;ko00052//Galactose metabolism;ko00600//Sphingolipid metabolism;ko00603//Glycosphingolipid biosynthesis - globo and isoglobo series	K07407;K07407;K07407;K07407;K07407	GO:0005618//cell wall;GO:0009505//plant-type cell wall;GO:0048046//apoplast	GO:0003824//catalytic activity;GO:0004553//hydrolase activity, hydrolyzing O-glycosyl compounds;GO:0004557//alpha-galactosidase activity;GO:0016787//hydrolase activity;GO:0016798//hydrolase activity, acting on glycosyl bonds;GO:0052692//raffinose alpha-galactosidase activity	GO:0005975//carbohydrate metabolic process;GO:0008152//metabolic process
Os03g0750100	13	17	22	135	163	158	0.59	1	1.1	7.16	7.97	7.55	0.896666667	7.56	3.075742562	5.08E-35	2.58E-33	-	Similar to TPR Domain containing protein, expressed	-	-	-	-	-	GO:0005515//protein binding	-
Os11g0195600	234	145	214	460	461	470	6.36	5.05	6.4	14.57	13.43	13.39	5.936666667	13.79666667	1.216594732	5.13E-35	2.60E-33	OsAAP11C	Similar to Amino acid carrier (Fragment)	-	-	-	-	GO:0005886//plasma membrane;GO:0016020//membrane;GO:0016021//integral component of membrane	GO:0015171//amino acid transmembrane transporter activity	GO:0003333//amino acid transmembrane transport
Os12g0438600	35	38	31	182	187	180	0.63	0.88	0.62	3.82	3.62	3.41	0.71	3.616666667	2.348769707	2.70E-34	1.35E-32	OsCBSCLC7	Similar to chloride channel protein	-	-	-	-	GO:0009705//plant-type vacuole membrane;GO:0016020//membrane;GO:0016021//integral component of membrane;GO:0043231//intracellular membrane-bounded organelle	GO:0005247//voltage-gated chloride channel activity;GO:0009671//nitrate:proton symporter activity;GO:0015112//nitrate transmembrane transporter activity;GO:0022857//transmembrane transporter activity	GO:0010167//response to nitrate;GO:0015698//inorganic anion transport;GO:0015706//nitrate transport;GO:0055085//transmembrane transport;GO:1902476//chloride transmembrane transport;GO:1902600//proton transmembrane transport
Os03g0314500	4	4	10	139	139	142	0.11	0.14	0.21	3.91	3.15	3.15	0.153333333	3.403333333	4.472205195	2.00E-33	9.79E-32	-	WD40-like Beta Propeller domain containing protein	-	-	-	-	-	-	-
Os03g0806600	566	483	499	193	246	234	30.87	33.85	29.93	12.26	14.39	13.39	31.55	13.34666667	-1.241160532	4.00E-33	1.94E-31	-	Conserved hypothetical protein	-	-	-	-	GO:0016020//membrane;GO:0016021//integral component of membrane	-	-
Os03g0389100	738	562	621	282	294	353	26.5	25.94	24.52	11.79	11.33	13.3	25.65333333	12.14	-1.079377877	1.96E-32	9.32E-31	OsMC8	Peptidase C14, caspase catalytic domain containing protein	-	-	-	-	-	GO:0004197//cysteine-type endopeptidase activity;GO:0008233//peptidase activity	GO:0006508//proteolysis
Os09g0345300	424	332	332	130	122	140	6.09	6.13	5.24	2.17	1.88	2.11	5.82	2.053333333	-1.503051303	4.54E-32	2.12E-30	-	Similar to Receptor-like serine/threonine kinase	-	-	-	-	GO:0005886//plasma membrane;GO:0016021//integral component of membrane	GO:0004674//protein serine/threonine kinase activity;GO:0005515//protein binding	GO:0046777//protein autophosphorylation
Os09g0376300	586	516	507	229	247	249	43.02	48.68	40.92	19.57	19.45	19.18	44.20666667	19.4	-1.188207302	9.55E-32	4.44E-30	-	Conserved hypothetical protein	-	-	-	-	-	-	-
Os06g0606700	425	362	385	150	160	151	14.57	15.97	14.5	6.01	5.88	5.44	15.01333333	5.776666667	-1.377935173	1.23E-31	5.68E-30	-	Tetratricopeptide-like helical domain containing protein	-	-	-	-	-	GO:0005515//protein binding	-
Os01g0837600	549	408	476	207	203	227	39.06	37.3	37.24	17.15	15.49	16.94	37.86666667	16.52666667	-1.196132658	6.25E-31	2.81E-29	-	Similar to plant-specific domain TIGR01589 family protein	-	-	-	-	-	-	-
Os04g0107900	0	2	0	2141	2411	2390	0	0.14	0	161	165.97	159.57	0.046666667	162.18	11.76291588	6.32E-31	2.84E-29	Hsp90	Similar to Heat shock protein 82	Organismal Systems;Genetic Information Processing	Environmental adaptation;Folding, sorting and degradation	ko04626//Plant-pathogen interaction;ko04141//Protein processing in endoplasmic reticulum	K04079;K04079	GO:0005737//cytoplasm;GO:0005829//cytosol;GO:0005886//plasma membrane;GO:0009986//cell surface;GO:0032991//protein-containing complex;GO:0048471//perinuclear region of cytoplasm	GO:0005524//ATP binding;GO:0051082//unfolded protein binding	GO:0006457//protein folding;GO:0009408//response to heat;GO:0034605//cellular response to heat;GO:0050821//protein stabilization
Os11g0506800	5	0	9	137	142	127	0.17	0	0.33	5.37	5.13	4.49	0.166666667	4.996666667	4.905928478	1.16E-30	5.19E-29	OsBAG5	Similar to BAG domain containing protein	-	-	-	-	GO:0009506//plasmodesma	GO:0005515//protein binding;GO:0051087//chaperone binding	GO:0006457//protein folding
Os04g0644400	5	15	6	244	348	309	0.19	0.73	0.25	10.81	14.21	12.34	0.39	12.45333333	4.99691402	1.23E-30	5.51E-29	-	Similar to Proline-rich-like protein	-	-	-	-	-	-	-
Os06g0610800	97	72	109	278	346	259	2.93	3.59	4.19	11.27	11.61	8.62	3.57	10.5	1.556393349	1.44E-30	6.42E-29	-	Peptidase A1 domain containing protein	-	-	-	-	-	GO:0003677//DNA binding;GO:0004190//aspartic-type endopeptidase activity	GO:0006508//proteolysis;GO:0030163//protein catabolic process
Os08g0545200	602	463	551	243	251	277	21.1	21.03	21.21	9.94	9.45	10.22	21.11333333	9.87	-1.097032377	2.01E-30	8.87E-29	OsDH1	Alcohol dehydrogenase superfamily, zinc-containing protein	Metabolism;Metabolism;Metabolism	Global and overview maps;Carbohydrate metabolism;Carbohydrate metabolism	ko01100//Metabolic pathways;ko00040//Pentose and glucuronate interconversions;ko00051//Fructose and mannose metabolism	K00008;K00008;K00008	-	GO:0008270//zinc ion binding;GO:0016491//oxidoreductase activity;GO:0046872//metal ion binding	GO:0055114//oxidation-reduction process
Os01g0555200	341	224	269	475	625	623	7.3	6.16	6.33	11.83	14.35	13.98	6.596666667	13.38666667	1.020987657	3.53E-30	1.55E-28	-	Asp/Glu racemase family protein	-	-	-	-	-	GO:0016855//racemase and epimerase activity, acting on amino acids and derivatives;GO:0036361//racemase activity, acting on amino acids and derivatives;GO:0047661//amino-acid racemase activity	GO:0006520//cellular amino acid metabolic process;GO:0006807//nitrogen compound metabolic process
Os03g0179900	675	630	721	312	284	360	10.65	12.77	12.51	5.73	4.81	5.96	11.97666667	5.5	-1.122722911	5.54E-30	2.41E-28	OsLOX2	Similar to Avr9/Cf-9 rapidly elicited protein 44 (Fragment)	Metabolism;Metabolism;Metabolism;Metabolism	Global and overview maps;Global and overview maps;Lipid metabolism;Lipid metabolism	ko01100//Metabolic pathways;ko01110//Biosynthesis of secondary metabolites;ko00592//alpha-Linolenic acid metabolism;ko00591//Linoleic acid metabolism	K00454;K00454;K00454;K00454	-	GO:0005515//protein binding;GO:0016165//linoleate 13S-lipoxygenase activity;GO:0016491//oxidoreductase activity;GO:0016702//oxidoreductase activity, acting on single donors with incorporation of molecular oxygen, incorporation of two atoms of oxygen;GO:0046872//metal ion binding;GO:0051213//dioxygenase activity	GO:0006629//lipid metabolic process;GO:0006631//fatty acid metabolic process;GO:0006633//fatty acid biosynthetic process;GO:0031408//oxylipin biosynthetic process;GO:0034440//lipid oxidation;GO:0055114//oxidation-reduction process
Os02g0597300	147	140	128	302	419	363	2.92	3.57	2.8	6.98	8.93	7.56	3.096666667	7.823333333	1.33706734	3.63E-29	1.56E-27	-	Leucine-rich repeat domain containing protein	-	-	-	-	-	-	-
Os06g0560000	395	333	389	129	164	156	10.35	11.19	11.18	3.94	4.6	4.25	10.90666667	4.263333333	-1.355156484	6.97E-29	2.95E-27	-	Ferroportin1 family protein	-	-	-	-	GO:0016020//membrane;GO:0016021//integral component of membrane	GO:0005381//iron ion transmembrane transporter activity	GO:0006811//ion transport;GO:0006826//iron ion transport;GO:0034755//iron ion transmembrane transport
Os03g0279200	305	295	312	94	108	113	19.59	24.35	22.04	7.03	7.44	7.61	21.99333333	7.36	-1.579288606	8.47E-29	3.57E-27	-	Similar to Histone H2A	-	-	-	-	GO:0000786//nucleosome;GO:0000790//nuclear chromatin;GO:0005634//nucleus;GO:0005694//chromosome	GO:0003677//DNA binding;GO:0046982//protein heterodimerization activity	GO:0006325//chromatin organization;GO:0006342//chromatin silencing
Os03g0122600	230	212	195	437	468	449	10.47	12.36	9.46	23.11	22.73	21.32	10.76333333	22.38666667	1.056514789	1.75E-28	7.30E-27	OsMADS50	MIKC-type MADS-box protein, Flowering activator, Short-day/long-day promotion of flowerin	-	-	-	-	GO:0005634//nucleus	GO:0000976//transcription regulatory region sequence-specific DNA binding;GO:0000977//RNA polymerase II regulatory region sequence-specific DNA binding;GO:0000981//DNA-binding transcription factor activity, RNA polymerase II-specific;GO:0003677//DNA binding;GO:0003700//DNA-binding transcription factor activity;GO:0008134//transcription factor binding;GO:0043565//sequence-specific DNA binding;GO:0…	GO:0006355//regulation of transcription, DNA-templated;GO:0007275//multicellular organism development;GO:0009908//flower development;GO:0030154//cell differentiation;GO:0045944//positive regulation of transcription by RNA polymerase II
Os06g0480500	669	539	491	263	254	240	32.3	33.44	26.07	14.78	13.16	12.16	30.60333333	13.36666667	-1.195049065	5.59E-28	2.30E-26	-	Non-protein coding transcript	-	-	-	-	-	-	-
Os06g0634100	187	161	168	356	369	425	3.34	3.69	3.3	7.4	7.07	7.96	3.443333333	7.476666667	1.118589366	6.06E-28	2.49E-26	-	RNA-directed DNA polymerase (reverse transcriptase) domain containing protein	-	-	-	-	GO:0005739//mitochondrion	GO:0003964//RNA-directed DNA polymerase activity	GO:0000373//Group II intron splicing;GO:0006278//RNA-dependent DNA biosynthetic process;GO:0006315//homing of group II introns;GO:0006397//mRNA processing;GO:0007005//mitochondrion organization;GO:0009845//seed germination;GO:0032885//regulation of polysaccharide biosynthetic process;GO:0090351//seedling development;GO:0090615//mitochondrial mRNA processing;GO:1900864//mitochondrial RNA modificat…
Os01g0871500	252	192	228	59	72	66	6.81	6.66	6.77	1.86	2.09	1.87	6.746666667	1.94	-1.798118232	9.23E-28	3.75E-26	-	TGF-beta receptor, type I/II extracellular region family protein	-	-	-	-	GO:0016020//membrane;GO:0016021//integral component of membrane	GO:0015333//peptide:proton symporter activity;GO:0022857//transmembrane transporter activity;GO:0035673//oligopeptide transmembrane transporter activity;GO:1904680//peptide transmembrane transporter activity	GO:0035672//oligopeptide transmembrane transport;GO:0042886//amide transport;GO:0055085//transmembrane transport;GO:1902600//proton transmembrane transport
Os06g0195800	2	2	1	235	240	228	0.12	0.15	0.06	15.99	15.04	13.97	0.11	15	7.091315167	1.15E-27	4.65E-26	OsDjC53	Similar to DNAJ heat shock N-terminal domain-containing protein	-	-	-	-	-	-	-
Os08g0546700	61	58	67	203	206	212	2.22	2.72	2.69	8.62	8.06	8.11	2.543333333	8.263333333	1.700003309	1.87E-27	7.41E-26	OsRhmbd14	Peptidase S54, rhomboid domain containing protein	-	-	-	-	GO:0016020//membrane;GO:0016021//integral component of membrane	GO:0004252//serine-type endopeptidase activity;GO:0008233//peptidase activity;GO:0016787//hydrolase activity	GO:0006508//proteolysis
Os09g0438700	78	46	75	191	219	245	3.74	2.84	3.96	10.67	11.28	12.34	3.513333333	11.43	1.701913037	2.81E-27	1.11E-25	-	Similar to 20 kDa chaperonin, chloroplast precursor (Protein Cpn21) (Chloroplast protein Cpn10) (Chloroplast chaperonin 10) (Ch-CPN10) (Chaperonin 20)	-	-	-	-	GO:0005759//mitochondrial matrix;GO:0009507//chloroplast;GO:0009536//plastid	GO:0005524//ATP binding;GO:0046872//metal ion binding;GO:0046914//transition metal ion binding;GO:0051082//unfolded protein binding;GO:0051087//chaperone binding	GO:0006457//protein folding;GO:0051085//chaperone cofactor-dependent protein refolding;GO:1901671//positive regulation of superoxide dismutase activity
Os04g0522500	62	53	54	191	177	233	2.11	2.32	2.02	7.57	6.46	8.32	2.15	7.45	1.792903766	6.70E-27	2.61E-25	OsGA2ox6	2OG-Fe(II) oxygenase domain containing protein	Metabolism;Metabolism	Global and overview maps;Metabolism of terpenoids and polyketides	ko01110//Biosynthesis of secondary metabolites;ko00904//Diterpenoid biosynthesis	K04125;K04125	GO:0005634//nucleus;GO:0005737//cytoplasm	GO:0016491//oxidoreductase activity;GO:0045543//gibberellin 2-beta-dioxygenase activity;GO:0046872//metal ion binding;GO:0051213//dioxygenase activity	GO:0010336//gibberellic acid homeostasis;GO:0045487//gibberellin catabolic process;GO:0055114//oxidation-reduction process
Os03g0776900	22	26	27	128	139	142	1.54	2.35	2.08	10.46	10.47	10.46	1.99	10.46333333	2.394502192	1.19E-26	4.61E-25	OsDjC35	Similar to mitochondrial import inner membrane translocase subunit TIM14	-	-	-	-	GO:0001405//PAM complex, Tim23 associated import motor	GO:0001671//ATPase activator activity	GO:0030150//protein import into mitochondrial matrix;GO:0032781//positive regulation of ATPase activity
Os05g0584600	588	510	526	265	256	282	9.51	10.62	9.36	5	4.45	4.79	9.83	4.746666667	-1.050276676	1.23E-26	4.75E-25	-	Similar to ATP binding / nucleoside-triphosphatase/ nucleotide binding	-	-	-	-	-	GO:0005524//ATP binding	-
Os03g0281500	83	73	84	223	229	360	1.35	1.51	1.5	4.19	3.98	6.11	1.453333333	4.76	1.711595939	1.49E-26	5.74E-25	OsCrRLK1L7	Catharanthus roseus receptor-like kinase1-like kinas	-	-	-	-	GO:0005886//plasma membrane;GO:0009506//plasmodesma;GO:0016020//membrane;GO:0016021//integral component of membrane	GO:0004672//protein kinase activity;GO:0005524//ATP binding;GO:0016301//kinase activity	GO:0006468//protein phosphorylation;GO:0016310//phosphorylation;GO:0046777//protein autophosphorylation
Os10g0579800	388	359	422	160	171	155	8.52	10.2	10.3	4.07	4.04	3.61	9.673333333	3.906666667	-1.30807495	2.02E-26	7.71E-25	-	TGF-beta receptor, type I/II extracellular region family protein	-	-	-	-	GO:0016020//membrane;GO:0016021//integral component of membrane	GO:0015333//peptide:proton symporter activity;GO:0022857//transmembrane transporter activity;GO:0035673//oligopeptide transmembrane transporter activity;GO:1904680//peptide transmembrane transporter activity	GO:0035672//oligopeptide transmembrane transport;GO:0042886//amide transport;GO:0055085//transmembrane transport;GO:1902600//proton transmembrane transport
Os08g0356700	30	27	20	128	145	136	0.74	0.85	0.54	3.65	3.81	3.5	0.71	3.653333333	2.363322463	3.79E-26	1.43E-24	-	Protein of unknown function DUF247, plant family protein	-	-	-	-	GO:0016021//integral component of membrane	-	-
Os08g0495800	282	232	239	87	86	76	5.22	5.52	4.87	1.88	1.71	1.48	5.203333333	1.69	-1.622412885	5.16E-26	1.94E-24	Osh69	Raffinose synthase family protein	Metabolism;Metabolism	Global and overview maps;Carbohydrate metabolism	ko01100//Metabolic pathways;ko00052//Galactose metabolism	K06617;K06617	-	GO:0003824//catalytic activity	GO:0010325//raffinose family oligosaccharide biosynthetic process
Os11g0211300	196	154	154	337	361	404	2.12	2.13	1.83	4.24	4.19	4.58	2.026666667	4.336666667	1.097477733	6.15E-26	2.31E-24	-	Similar to NBS-LRR disease resistance protein homologue (Fragment)	-	-	-	-	-	GO:0000166//nucleotide binding;GO:0005515//protein binding;GO:0005524//ATP binding;GO:0043531//ADP binding	GO:0006952//defense response
Os04g0608100	608	425	509	227	281	246	16.3	14.78	15.06	7.23	8.07	7.02	15.38	7.44	-1.047680977	3.12E-25	1.14E-23	GalK2	Ribosomal protein S5 domain 2-type fold domain containing protein	Metabolism;Metabolism	Global and overview maps;Carbohydrate metabolism	ko01100//Metabolic pathways;ko00520//Amino sugar and nucleotide sugar metabolism	K18677;K18677	GO:0005737//cytoplasm;GO:0005829//cytosol	GO:0004335//galactokinase activity;GO:0005524//ATP binding;GO:0005534//galactose binding;GO:0016301//kinase activity;GO:0016773//phosphotransferase activity, alcohol group as acceptor;GO:0019200//carbohydrate kinase activity;GO:0047912//galacturonokinase activity	GO:0006012//galactose metabolic process;GO:0033499//galactose catabolic process via UDP-galactose;GO:0046396//D-galacturonate metabolic process;GO:0046835//carbohydrate phosphorylation
Os04g0419700	773	590	663	266	374	398	15.06	14.77	14.2	6.03	7.82	8.13	14.67666667	7.326666667	-1.002295458	3.55E-25	1.29E-23	-	Similar to H0525E10.7 protein	-	-	-	-	GO:0005886//plasma membrane;GO:0016021//integral component of membrane	GO:0000166//nucleotide binding;GO:0004672//protein kinase activity;GO:0004674//protein serine/threonine kinase activity;GO:0005524//ATP binding;GO:0016301//kinase activity;GO:0016740//transferase activity	GO:0006468//protein phosphorylation;GO:0016310//phosphorylation;GO:0048544//recognition of pollen
Os02g0221900	467	329	392	169	186	180	12.36	11.04	11.57	5.16	5.36	5	11.65666667	5.173333333	-1.171989239	6.02E-25	2.17E-23	Os1900	Cytochrome P450 family member, Homolog of Arabidopsis MORE AXILLARY GROWTH 1 (MAX1	-	-	-	-	GO:0016020//membrane;GO:0016021//integral component of membrane	GO:0004497//monooxygenase activity;GO:0005506//iron ion binding;GO:0016491//oxidoreductase activity;GO:0016705//oxidoreductase activity, acting on paired donors, with incorporation or reduction of molecular oxygen;GO:0020037//heme binding;GO:0046872//metal ion binding	GO:0055114//oxidation-reduction process
Os03g0226300	438	355	399	178	193	179	11.26	11.73	11.28	5.33	5.32	4.83	11.42333333	5.16	-1.14654072	2.29E-24	8.03E-23	OsRLCK104	Similar to Pto kinase interactor 1	-	-	-	-	GO:0005886//plasma membrane	GO:0004672//protein kinase activity;GO:0004675//transmembrane receptor protein serine/threonine kinase activity;GO:0004713//protein tyrosine kinase activity;GO:0005524//ATP binding;GO:0016301//kinase activity	GO:0006468//protein phosphorylation;GO:0007178//transmembrane receptor protein serine/threonine kinase signaling pathway;GO:0016310//phosphorylation;GO:0018108//peptidyl-tyrosine phosphorylation
Os06g0133100	49	36	35	155	154	158	3.94	3.72	3.1	14.53	13.29	13.34	3.586666667	13.72	1.935564904	3.13E-24	1.09E-22	-	Hypothetical protein	-	-	-	-	-	-	-
Os06g0204400	604	476	551	222	280	322	9.64	9.76	9.7	4.12	4.79	5.44	9.7	4.783333333	-1.019968416	5.26E-24	1.82E-22	-	Similar to Aminoalcoholphosphotransferase	Metabolism;Metabolism;Metabolism;Metabolism;Metabolism	Global and overview maps;Global and overview maps;Lipid metabolism;Lipid metabolism;Metabolism of other amino acids	ko01100//Metabolic pathways;ko01110//Biosynthesis of secondary metabolites;ko00564//Glycerophospholipid metabolism;ko00565//Ether lipid metabolism;ko00440//Phosphonate and phosphinate metabolism	K00993;K00993;K00993;K00993;K00993	GO:0005789//endoplasmic reticulum membrane;GO:0005794//Golgi apparatus;GO:0016020//membrane;GO:0016021//integral component of membrane	GO:0004142//diacylglycerol cholinephosphotransferase activity;GO:0004307//ethanolaminephosphotransferase activity;GO:0016740//transferase activity;GO:0016780//phosphotransferase activity, for other substituted phosphate groups	GO:0006646//phosphatidylethanolamine biosynthetic process;GO:0008654//phospholipid biosynthetic process
Os01g0771200	230	211	257	391	554	506	11.55	13.62	14.2	22.87	29.86	26.67	13.12333333	26.46666667	1.012042295	8.81E-24	3.02E-22	XB24	Similar to Mal d 1-associated protein	-	-	-	-	-	-	-
MSTRG.20989	0	0	0	565	678	636	0	0	0	13.16	14.55	13.35	0.001	13.68666667	13.74048351	2.11E-23	7.14E-22	--	Os11g0263732 [Oryza sativa Japonica Group]	-	-	-	-	-	-	-
Os07g0695300	43	33	47	173	142	157	1.22	1.18	1.55	5.77	4.42	4.76	1.316666667	4.983333333	1.920220926	6.83E-23	2.29E-21	OsRLCK243	Similar to Serine/threonine-protein kinase PBS1 (EC 2.7.1.37) (AvrPphB susceptible protein 1)	-	-	-	-	GO:0005886//plasma membrane	GO:0000166//nucleotide binding;GO:0004672//protein kinase activity;GO:0004674//protein serine/threonine kinase activity;GO:0004675//transmembrane receptor protein serine/threonine kinase activity;GO:0005524//ATP binding	GO:0006468//protein phosphorylation;GO:0007178//transmembrane receptor protein serine/threonine kinase signaling pathway
Os12g0247700	2	1	1	170	226	188	0.08	0.05	0.04	7.96	9.75	7.93	0.056666667	8.546666667	7.236717705	1.04E-22	3.46E-21	OsJAC1	Similar to Jasmonate-induced protein	-	-	-	-	GO:0005576//extracellular region;GO:0048046//apoplast	GO:0030246//carbohydrate binding	-
Os02g0689900	293	240	248	93	107	98	6.34	6.67	5.9	2.34	2.48	2.22	6.303333333	2.346666667	-1.425502029	1.29E-22	4.26E-21	OsNRT1.5A	TGF-beta receptor, type I/II extracellular region family protein	-	-	-	-	GO:0005886//plasma membrane;GO:0016020//membrane;GO:0016021//integral component of membrane	GO:0015112//nitrate transmembrane transporter activity;GO:0022857//transmembrane transporter activity	GO:0010167//response to nitrate;GO:0055085//transmembrane transport
Os03g0694000	208	156	203	56	57	60	9.79	9.43	10.5	3.07	2.88	2.96	9.906666667	2.97	-1.737936779	2.14E-22	6.95E-21	Osoxo4	Similar to Oxalate oxidase 1 (EC 1.2.3.4) (Germin)	-	-	-	-	GO:0005576//extracellular region;GO:0005618//cell wall;GO:0048046//apoplast	GO:0030145//manganese ion binding;GO:0045735//nutrient reservoir activity;GO:0046872//metal ion binding	-
Os08g0117900	164	156	194	392	360	360	5.86	7.17	7.63	16.32	13.81	13.5	6.886666667	14.54333333	1.07848022	2.43E-22	7.86E-21	-	Myeloid leukemia factor domain containing protein	-	-	-	-	GO:0005886//plasma membrane	-	-
Os06g0253100	3	1	4	91	111	105	0.2	0.09	0.29	7.07	7.95	7.35	0.193333333	7.456666667	5.269368546	4.32E-22	1.38E-20	-	Heat shock protein Hsp20 domain containing protein	Genetic Information Processing	Folding, sorting and degradation	ko04141//Protein processing in endoplasmic reticulum	K13993	GO:0005777//peroxisome;GO:0005782//peroxisomal matrix	GO:0043621//protein self-association;GO:0051082//unfolded protein binding	GO:0000302//response to reactive oxygen species;GO:0006457//protein folding;GO:0009408//response to heat;GO:0009651//response to salt stress;GO:0042542//response to hydrogen peroxide;GO:0051259//protein complex oligomerization
Os07g0656900	179	149	188	50	46	50	6.48	6.93	7.49	2.11	1.79	1.9	6.966666667	1.933333333	-1.849378137	5.55E-22	1.77E-20	OsSCP40	Similar to Serine carboxypepsidase (Fragment)	-	-	-	-	GO:0005773//vacuole	GO:0004180//carboxypeptidase activity;GO:0004185//serine-type carboxypeptidase activity;GO:0008233//peptidase activity;GO:0016787//hydrolase activity	GO:0006508//proteolysis;GO:0051603//proteolysis involved in cellular protein catabolic process
Os06g0567900	31	25	53	127	168	161	0.68	0.71	1.29	3.26	3.98	3.73	0.893333333	3.656666667	2.03325862	7.85E-22	2.49E-20	AO	L-ascorbate oxidase, Cold, salt, drought stress respons	Metabolism;Metabolism	Global and overview maps;Carbohydrate metabolism	ko01100//Metabolic pathways;ko00053//Ascorbate and aldarate metabolism	K00423;K00423	GO:0005576//extracellular region;GO:0009505//plant-type cell wall;GO:0009506//plasmodesma	GO:0005507//copper ion binding;GO:0016491//oxidoreductase activity;GO:0016722//oxidoreductase activity, oxidizing metal ions;GO:0046872//metal ion binding	GO:0055114//oxidation-reduction process
Os02g0823100	367	268	357	136	150	152	13.49	12.66	14.43	5.82	5.92	5.86	13.52666667	5.866666667	-1.205193436	8.79E-22	2.78E-20	OsPIP1	Similar to Plasma membrane intrinsic protein (Plasma membrane integral protein ZmPIP1-5)	-	-	-	-	GO:0005773//vacuole;GO:0005886//plasma membrane;GO:0009506//plasmodesma;GO:0016020//membrane;GO:0016021//integral component of membrane	GO:0015250//water channel activity;GO:0015267//channel activity	GO:0006833//water transport;GO:0009414//response to water deprivation;GO:0055085//transmembrane transport
Os07g0131375	101	80	85	5	6	4	2.71	2.75	2.5	0.16	0.17	0.11	2.653333333	0.146666667	-4.177193002	1.53E-21	4.82E-20	-	Protein kinase, catalytic domain domain containing protein	-	-	-	-	GO:0005886//plasma membrane;GO:0016020//membrane;GO:0016021//integral component of membrane	GO:0004672//protein kinase activity;GO:0004675//transmembrane receptor protein serine/threonine kinase activity;GO:0005524//ATP binding;GO:0030246//carbohydrate binding	GO:0002229//defense response to oomycetes;GO:0006468//protein phosphorylation;GO:0006952//defense response;GO:0007178//transmembrane receptor protein serine/threonine kinase signaling pathway;GO:0042742//defense response to bacterium
Os11g0113700	13	8	19	84	94	107	0.31	0.25	0.53	2.33	2.38	2.65	0.363333333	2.453333333	2.755377631	6.34E-21	1.96E-19	CIPK15	Serine/threonine protein kinase, Abiotic stresse	-	-	-	-	-	GO:0000166//nucleotide binding;GO:0004672//protein kinase activity;GO:0004674//protein serine/threonine kinase activity;GO:0005524//ATP binding;GO:0016301//kinase activity;GO:0016740//transferase activity	GO:0006468//protein phosphorylation;GO:0007165//signal transduction;GO:0016310//phosphorylation
Os05g0562350	11	9	3	73	83	96	0.49	0.56	0.13	3.92	4.11	4.6	0.393333333	4.21	3.419995874	1.35E-20	4.12E-19	-	Hypothetical gene	-	-	-	-	-	-	-
Os10g0524600	443	334	368	199	173	164	8.43	8.17	7.7	4.41	3.53	3.28	8.1	3.74	-1.114883638	4.17E-20	1.25E-18	OsSub61	Peptidase S8, subtilisin-related domain containing protein	-	-	-	-	-	GO:0004252//serine-type endopeptidase activity;GO:0008233//peptidase activity;GO:0008236//serine-type peptidase activity;GO:0016787//hydrolase activity	GO:0006508//proteolysis
Os12g0538700	83	60	66	180	175	227	4.06	3.78	3.55	10.26	9.19	11.66	3.796666667	10.37	1.449610648	4.59E-20	1.37E-18	OsGRX29	Similar to AT.I.24-1 protein (Fragment)	-	-	-	-	GO:0005623//cell;GO:0005737//cytoplasm	GO:0009055//electron transfer activity;GO:0015035//protein disulfide oxidoreductase activity	GO:0022900//electron transport chain;GO:0045454//cell redox homeostasis;GO:0055114//oxidation-reduction process
Os03g0100100	31	20	31	104	129	120	1.82	1.5	2	7.09	8.1	7.37	1.773333333	7.52	2.084268917	5.38E-20	1.60E-18	-	Pectinesterase inhibitor domain containing protein	-	-	-	-	GO:0005576//extracellular region;GO:0005886//plasma membrane;GO:0048046//apoplast	GO:0004857//enzyme inhibitor activity;GO:0046910//pectinesterase inhibitor activity	GO:0043086//negative regulation of catalytic activity
Os03g0188100	3	3	5	78	89	73	0.08	0.1	0.14	2.35	2.47	1.98	0.106666667	2.266666667	4.409390936	7.15E-20	2.12E-18	OsMATE1	Similar to transparent testa 12 protein	-	-	-	-	GO:0016020//membrane;GO:0016021//integral component of membrane	GO:0015238//drug transmembrane transporter activity;GO:0015297//antiporter activity;GO:0022857//transmembrane transporter activity;GO:0042910//xenobiotic transmembrane transporter activity	GO:0006855//drug transmembrane transport;GO:0042908//xenobiotic transport;GO:0055085//transmembrane transport
Os04g0108101	0	0	0	291	354	309	0	0	0	41.8	46.85	40.07	0.001	42.90666667	15.3889142	7.71E-20	2.28E-18	-	Hypothetical protein	-	-	-	-	-	-	-
Os05g0407100	16	10	9	92	99	75	1.65	1.33	1.02	11.07	10.98	8.13	1.333333333	10.06	2.915520901	7.99E-20	2.35E-18	-	Four F5 protein family protein	-	-	-	-	-	-	-
Os10g0406900	454	301	352	173	177	174	16.95	14.44	14.45	7.52	7.09	6.81	15.28	7.14	-1.097648564	9.01E-20	2.65E-18	-	Hypothetical conserved gene	-	-	-	-	-	-	GO:0009638//phototropism
Os01g0713200	113	133	140	248	346	323	4.65	7.03	6.33	11.88	15.27	13.94	6.003333333	13.69666667	1.189989149	1.15E-19	3.36E-18	Gns10	Similar to Beta-glucanase	-	-	-	-	GO:0046658//anchored component of plasma membrane	GO:0004553//hydrolase activity, hydrolyzing O-glycosyl compounds;GO:0016787//hydrolase activity;GO:0016798//hydrolase activity, acting on glycosyl bonds	GO:0005975//carbohydrate metabolic process;GO:0008152//metabolic process
MSTRG.19791	1	0	3	139	162	118	0.04	0	0.13	6.49	6.97	4.97	0.056666667	6.143333333	6.760377514	1.21E-19	3.54E-18	--	early nodulin-like protein 3 [Oryza sativa Japonica Group]	-	-	-	-	GO:0005911//cell-cell junction;GO:0031225//anchored component of membrane	-	GO:0007017//microtubule-based process;GO:0016043//cellular component organization;GO:0022402//cell cycle process
Os02g0111600	104	48	84	202	196	232	2.1	1.25	1.86	4.75	4.25	4.92	1.736666667	4.64	1.417803934	5.20E-19	1.49E-17	OsWAK11	Serine/threonine protein kinase-related domain containing protein	-	-	-	-	GO:0005886//plasma membrane;GO:0016021//integral component of membrane	GO:0004672//protein kinase activity;GO:0004674//protein serine/threonine kinase activity;GO:0005509//calcium ion binding;GO:0005524//ATP binding;GO:0030247//polysaccharide binding	GO:0006468//protein phosphorylation;GO:0007166//cell surface receptor signaling pathway
Os05g0519300	119	86	121	235	266	238	4.45	4.13	4.97	10.22	10.66	9.33	4.516666667	10.07	1.156733332	5.32E-19	1.52E-17	-	Protein of unknown function DUF506, plant family protein	-	-	-	-	-	-	-
Os03g0131800	49	47	44	141	147	155	2.94	3.63	2.9	9.85	9.47	9.76	3.156666667	9.693333333	1.618590938	5.86E-19	1.66E-17	-	Similar to H0211B05.1 protein	-	-	-	-	-	-	-
Os06g0151100	60	46	58	174	181	143	1.95	1.91	2.05	6.54	6.27	4.84	1.97	5.883333333	1.578438148	7.11E-19	2.01E-17	-	Similar to Transferase	-	-	-	-	-	GO:0016747//transferase activity, transferring acyl groups other than amino-acyl groups	-
Os03g0850400	87	68	71	161	231	208	2.2	2.21	1.97	4.74	6.26	5.52	2.126666667	5.506666667	1.372585358	7.87E-19	2.22E-17	-	Similar to Aspartokinase	Metabolism;Metabolism;Metabolism;Metabolism;Metabolism;Metabolism;Metabolism;Metabolism	Global and overview maps;Global and overview maps;Global and overview maps;Amino acid metabolism;Amino acid metabolism;Global and overview maps;Amino acid metabolism;Biosynthesis of other secondary metabolites	ko01100//Metabolic pathways;ko01110//Biosynthesis of secondary metabolites;ko01230//Biosynthesis of amino acids;ko00270//Cysteine and methionine metabolism;ko00260//Glycine, serine and threonine metabolism;ko01210//2-Oxocarboxylic acid metabolism;ko00300//Lysine biosynthesis;ko00261//Monobactam biosynthesis	K00928;K00928;K00928;K00928;K00928;K00928;K00928;K00928	GO:0005737//cytoplasm;GO:0009570//chloroplast stroma	GO:0004072//aspartate kinase activity;GO:0016301//kinase activity;GO:0016740//transferase activity	GO:0008652//cellular amino acid biosynthetic process;GO:0009088//threonine biosynthetic process;GO:0009089//lysine biosynthetic process via diaminopimelate;GO:0009090//homoserine biosynthetic process;GO:0016310//phosphorylation
Os01g0585100	134	104	123	225	261	321	4.68	4.66	4.72	9.14	9.77	11.75	4.686666667	10.22	1.124761103	8.56E-19	2.41E-17	-	Similar to Integral membrane protein	-	-	-	-	GO:0016020//membrane;GO:0016021//integral component of membrane	GO:0071617//lysophospholipid acyltransferase activity	GO:0006656//phosphatidylcholine biosynthetic process
Os04g0445100	0	0	0	256	257	233	0	0	0	15.49	14.33	12.7	0.001	14.17333333	13.79089148	1.28E-18	3.57E-17	-	Similar to 22.7 kDa class IV heat shock protein precursor	Genetic Information Processing	Folding, sorting and degradation	ko04141//Protein processing in endoplasmic reticulum	K13993	GO:0005783//endoplasmic reticulum	GO:0043621//protein self-association;GO:0051082//unfolded protein binding	GO:0000302//response to reactive oxygen species;GO:0006457//protein folding;GO:0009408//response to heat;GO:0009651//response to salt stress;GO:0042542//response to hydrogen peroxide;GO:0051259//protein complex oligomerization
Os03g0245800	0	0	0	236	246	262	0	0	0	13.12	12.6	13.13	0.001	12.95	13.66066448	1.30E-18	3.61E-17	OsHSP26	Similar to Heat shock protein 26	Genetic Information Processing	Folding, sorting and degradation	ko04141//Protein processing in endoplasmic reticulum	K13993	GO:0009507//chloroplast;GO:0009536//plastid	-	GO:0009408//response to heat
Os09g0279500	102	83	136	232	254	267	4.92	5.52	8.01	13.93	14.69	14.37	6.15	14.33	1.220380294	1.38E-18	3.86E-17	-	Similar to Plastid-specific 30S ribosomal protein 2, chloroplast precursor (PSRP- 2)	Genetic Information Processing;Genetic Information Processing;Genetic Information Processing	Translation;Folding, sorting and degradation;Translation	ko03013//RNA transport;ko03018//RNA degradation;ko03015//mRNA surveillance pathway	K13126;K13126;K13126	GO:0005840//ribosome;GO:0009507//chloroplast;GO:0009535//chloroplast thylakoid membrane;GO:0009570//chloroplast stroma;GO:0009579//thylakoid;GO:0009941//chloroplast envelope;GO:1990904//ribonucleoprotein complex	GO:0003676//nucleic acid binding;GO:0003697//single-stranded DNA binding;GO:0003723//RNA binding;GO:0003729//mRNA binding	GO:0009409//response to cold;GO:0009414//response to water deprivation;GO:0009651//response to salt stress;GO:0010029//regulation of seed germination;GO:0051252//regulation of RNA metabolic process;GO:0080148//negative regulation of response to water deprivation;GO:1900140//regulation of seedling development;GO:1901001//negative regulation of response to salt stress;GO:1901259//chloroplast rRNA p…
Os04g0590400	83	52	72	156	193	205	1.57	1.26	1.49	3.43	3.91	4.06	1.44	3.8	1.399930607	1.58E-18	4.39E-17	OsGRAS23	GRAS transcription factor, Drought stress respons	-	-	-	-	GO:0005634//nucleus	GO:0003700//DNA-binding transcription factor activity;GO:0043565//sequence-specific DNA binding	GO:0006355//regulation of transcription, DNA-templated
Os06g0708700	396	304	318	161	151	178	9.5	9.24	8.38	4.6	3.9	4.39	9.04	4.296666667	-1.073104915	2.20E-18	6.06E-17	-	Similar to Nodulin-like protein	-	-	-	-	GO:0005886//plasma membrane;GO:0016020//membrane;GO:0016021//integral component of membrane	GO:0022857//transmembrane transporter activity	GO:0055085//transmembrane transport
Os07g0489300	132	121	138	254	273	291	4.11	4.84	4.73	9.21	9.12	9.51	4.56	9.28	1.025090981	2.43E-18	6.68E-17	-	UDP-glucuronosyl/UDP-glucosyltransferase family protein	-	-	-	-	GO:0043231//intracellular membrane-bounded organelle	GO:0008194//UDP-glycosyltransferase activity;GO:0016740//transferase activity;GO:0016757//transferase activity, transferring glycosyl groups;GO:0016758//transferase activity, transferring hexosyl groups	-
Os03g0608700	311	279	323	135	128	158	10.52	12.19	11.89	5.52	4.72	5.69	11.53333333	5.31	-1.119025771	5.37E-18	1.45E-16	-	Similar to 10A19I.15	-	-	-	-	-	-	-
Os05g0550300	25	21	16	89	102	102	1.94	2.09	1.36	8.02	8.47	8.28	1.796666667	8.256666667	2.20023669	6.64E-18	1.79E-16	OsLTP2.4	Similar to Lipid transfer protein (Fragment)	-	-	-	-	-	-	GO:0006869//lipid transport
Os04g0578600	93	65	68	9	3	1	1.89	1.7	1.52	0.21	0.07	0.02	1.703333333	0.1	-4.090288885	7.04E-18	1.89E-16	OsFRO2	Similar to H0404F02.15 protein	-	-	-	-	GO:0005886//plasma membrane;GO:0016020//membrane;GO:0016021//integral component of membrane	GO:0016491//oxidoreductase activity	GO:0055114//oxidation-reduction process
Os10g0178500	130	74	107	229	231	242	3.66	2.68	3.32	7.52	6.99	7.16	3.22	7.223333333	1.165604059	8.06E-18	2.16E-16	OsUGT98B3	UDP-glucuronosyl/UDP-glucosyltransferase family protein	Metabolism;Metabolism	Global and overview maps;Metabolism of terpenoids and polyketides	ko01110//Biosynthesis of secondary metabolites;ko00908//Zeatin biosynthesis	K13496;K13496	GO:0043231//intracellular membrane-bounded organelle	GO:0008194//UDP-glycosyltransferase activity;GO:0016740//transferase activity;GO:0016757//transferase activity, transferring glycosyl groups;GO:0016758//transferase activity, transferring hexosyl groups	-
MSTRG.15366	372	265	285	146	143	104	7.23	6.67	6.14	3.32	2.99	2.13	6.68	2.813333333	-1.247567604	1.14E-17	3.05E-16	--	OSIGBa0153E02-OSIGBa0093I20.19 [Oryza sativa]	-	-	-	-	-	-	-
Os01g0331100	58	50	67	169	144	188	1.78	1.97	2.26	6.02	4.73	6.04	2.003333333	5.596666667	1.482165334	1.19E-17	3.16E-16	OsGELP16	Similar to Alpha-L-fucosidase 2	-	-	-	-	-	GO:0016788//hydrolase activity, acting on ester bonds	-
Os01g0136000	0	0	0	193	220	192	0	0	0	16.17	16.99	14.45	0.001	15.87	13.95401451	1.34E-17	3.56E-16	Oshsp16.9C	Similar to Cytosolic class I small heat-shock protein HSP17.5	Genetic Information Processing	Folding, sorting and degradation	ko04141//Protein processing in endoplasmic reticulum	K13993	GO:0005737//cytoplasm	GO:0043621//protein self-association;GO:0051082//unfolded protein binding	GO:0000302//response to reactive oxygen species;GO:0006457//protein folding;GO:0009408//response to heat;GO:0009651//response to salt stress;GO:0042542//response to hydrogen peroxide;GO:0051259//protein complex oligomerization
Os05g0367400	80	47	87	177	195	186	3.22	2.43	3.85	8.29	8.42	7.85	3.166666667	8.186666667	1.370311142	2.03E-17	5.32E-16	-	Thiamin pyrophosphokinase, eukaryotic domain containing protein	Metabolism;Metabolism	Global and overview maps;Metabolism of cofactors and vitamins	ko01100//Metabolic pathways;ko00730//Thiamine metabolism	K00949;K00949	GO:0005737//cytoplasm;GO:0005829//cytosol	GO:0000166//nucleotide binding;GO:0004788//thiamine diphosphokinase activity;GO:0005524//ATP binding;GO:0016301//kinase activity;GO:0016740//transferase activity;GO:0030975//thiamine binding	GO:0006772//thiamine metabolic process;GO:0009229//thiamine diphosphate biosynthetic process;GO:0016310//phosphorylation
Os06g0125200	6	3	0	71	77	64	0.29	0.19	0	3.99	3.99	3.24	0.16	3.74	4.54689446	2.29E-17	6.00E-16	-	Protein of unknown function DUF581 family protein	-	-	-	-	-	-	-
Os03g0780200	112	112	114	236	238	260	9.51	12.21	10.64	23.32	21.67	23.15	10.78666667	22.71333333	1.07429034	2.46E-17	6.43E-16	-	Conserved hypothetical protein	-	-	-	-	GO:0016020//membrane;GO:0016021//integral component of membrane	-	-
Os01g0867300	109	72	135	226	241	264	3.22	2.73	4.38	7.76	7.64	8.18	3.443333333	7.86	1.190723464	3.17E-17	8.20E-16	BZIP12	bZIP transcription factor, Abiotic stress response, ABA signaling, Suppressor of floral transition upon drought stres	Environmental Information Processing	Signal transduction	ko04075//Plant hormone signal transduction	K14432	GO:0005634//nucleus	GO:0003677//DNA binding;GO:0003700//DNA-binding transcription factor activity;GO:0043565//sequence-specific DNA binding	GO:0006355//regulation of transcription, DNA-templated;GO:0009738//abscisic acid-activated signaling pathway;GO:0009789//positive regulation of abscisic acid-activated signaling pathway;GO:0045893//positive regulation of transcription, DNA-templated;GO:1901002//positive regulation of response to salt stress;GO:1902584//positive regulation of response to water deprivation
Os09g0415700	110	83	124	214	234	254	2.25	2.18	2.78	5.09	5.12	5.44	2.403333333	5.216666667	1.118091493	3.42E-17	8.83E-16	-	Protein of unknown function DUF248, methyltransferase putative family protein	-	-	-	-	GO:0005737//cytoplasm;GO:0005768//endosome;GO:0005794//Golgi apparatus;GO:0005802//trans-Golgi network;GO:0016020//membrane;GO:0016021//integral component of membrane	GO:0008168//methyltransferase activity;GO:0016740//transferase activity	GO:0032259//methylation
Os03g0760200	210	149	181	62	65	70	5.44	4.96	5.16	1.87	1.81	1.9	5.186666667	1.86	-1.479505033	3.44E-17	8.86E-16	bel	Cytochrome P450 family protein	-	-	-	-	GO:0016020//membrane;GO:0016021//integral component of membrane	GO:0004497//monooxygenase activity;GO:0005506//iron ion binding;GO:0016491//oxidoreductase activity;GO:0016705//oxidoreductase activity, acting on paired donors, with incorporation or reduction of molecular oxygen;GO:0016709//oxidoreductase activity, acting on paired donors, with incorporation or reduction of molecular oxygen, NAD(P)H as one donor, and incorporation of one atom of oxygen;GO:00200…	GO:0042343//indole glucosinolate metabolic process;GO:0055114//oxidation-reduction process;GO:0098542//defense response to other organism
Os07g0170200	333	354	345	163	166	125	24.41	33.34	27.81	13.91	13.05	9.61	28.52	12.19	-1.226275856	3.47E-17	8.91E-16	-	Similar to predicted protein	-	-	-	-	-	-	-
MSTRG.982	4	0	6	53	71	79	0.11	0	0.18	1.65	2.04	2.22	0.096666667	1.97	4.349033325	7.67E-17	1.95E-15	NFYC6	nuclear factor Y transcription factor [Oryza sativa]	-	-	-	-	GO:0043231//intracellular membrane-bounded organelle	GO:0005488//binding	GO:0006355//regulation of transcription, DNA-templated;GO:0009755//hormone-mediated signaling pathway
Os04g0171800	205	154	208	79	63	67	3	2.89	3.33	1.35	0.99	1.03	3.073333333	1.123333333	-1.452018159	1.36E-16	3.43E-15	-	Similar to Cytochrome P450 79A1 (EC 1.14.13.41) (Tyrosine N-monooxygenase) (Cytochrome P450Tyr)	Metabolism;Metabolism;Metabolism;Metabolism;Metabolism	Global and overview maps;Global and overview maps;Metabolism of other amino acids;Global and overview maps;Biosynthesis of other secondary metabolites	ko01100//Metabolic pathways;ko01110//Biosynthesis of secondary metabolites;ko00460//Cyanoamino acid metabolism;ko01210//2-Oxocarboxylic acid metabolism;ko00966//Glucosinolate biosynthesis	K12153;K12153;K12153;K12153;K12153	GO:0016020//membrane;GO:0016021//integral component of membrane	GO:0004497//monooxygenase activity;GO:0005506//iron ion binding;GO:0016491//oxidoreductase activity;GO:0016705//oxidoreductase activity, acting on paired donors, with incorporation or reduction of molecular oxygen;GO:0016709//oxidoreductase activity, acting on paired donors, with incorporation or reduction of molecular oxygen, NAD(P)H as one donor, and incorporation of one atom of oxygen;GO:00200…	GO:0055114//oxidation-reduction process
MSTRG.16804	135	113	128	225	265	272	4.12	4.83	3.93	7.95	9.24	9.03	4.293333333	8.74	1.025535092	2.55E-16	6.34E-15	--	Os06g0480250 [Oryza sativa Japonica Group]	-	-	-	-	-	-	-
Os10g0580400	409	256	316	172	137	145	7.87	6.33	6.69	3.86	2.83	2.93	6.963333333	3.206666667	-1.118703693	5.05E-16	1.24E-14	OsDUR3	High-affinity urea transporter, Effective urea acquisition and utilisation, Effective use of low external urea as a N sourc	-	-	-	-	GO:0005886//plasma membrane;GO:0016020//membrane;GO:0016021//integral component of membrane	GO:0015204//urea transmembrane transporter activity;GO:0015293//symporter activity;GO:0022857//transmembrane transporter activity	GO:0055085//transmembrane transport;GO:0071918//urea transmembrane transport
Os02g0677300	16	20	10	76	89	83	0.61	0.98	0.42	3.37	3.63	3.31	0.67	3.436666667	2.358776926	5.51E-16	1.35E-14	OsDREB1G	Similar to CRT/DRE binding factor 1	-	-	-	-	GO:0005634//nucleus	GO:0003677//DNA binding;GO:0003700//DNA-binding transcription factor activity	GO:0006355//regulation of transcription, DNA-templated
Os02g0504000	109	102	85	25	22	13	2.75	3.31	2.36	0.73	0.6	0.34	2.806666667	0.556666667	-2.333972131	6.09E-16	1.48E-14	-	Similar to Cytochrome P450 CYP81L6	-	-	-	-	GO:0016020//membrane;GO:0016021//integral component of membrane	GO:0005506//iron ion binding;GO:0016705//oxidoreductase activity, acting on paired donors, with incorporation or reduction of molecular oxygen;GO:0016709//oxidoreductase activity, acting on paired donors, with incorporation or reduction of molecular oxygen, NAD(P)H as one donor, and incorporation of one atom of oxygen;GO:0020037//heme binding	GO:0042343//indole glucosinolate metabolic process;GO:0055114//oxidation-reduction process
MSTRG.1193	53	39	39	135	145	119	2.32	2.14	1.93	7.04	6.88	5.5	2.13	6.473333333	1.603655364	6.30E-16	1.53E-14	--	Os03g0809400, partial [Oryza sativa Japonica Group]	-	-	-	-	-	-	-
Os03g0752500	299	277	250	128	133	112	33.72	40.14	31	16.81	16.09	13.25	34.95333333	15.38333333	-1.184061898	7.03E-16	1.70E-14	-	Similar to Cysteine proteinase (Fragment)	-	-	-	-	-	-	-
Os01g0822900	4	3	3	69	47	73	0.24	0.23	0.2	4.77	2.99	4.55	0.223333333	4.103333333	4.199525856	7.64E-16	1.85E-14	OsLTP1.2	Similar to Lipid transfer protein	-	-	-	-	GO:0016020//membrane	GO:0008289//lipid binding	GO:0006869//lipid transport
Os01g0794400	84	60	67	170	161	187	2.88	2.64	2.52	6.78	5.91	6.72	2.68	6.47	1.271532712	7.75E-16	1.87E-14	-	Thioredoxin domain 2 containing protein	-	-	-	-	GO:0005623//cell	GO:0016491//oxidoreductase activity;GO:0047134//protein-disulfide reductase activity	GO:0045454//cell redox homeostasis;GO:0055114//oxidation-reduction process
Os02g0709000	69	59	65	3	1	7	2.79	3.06	2.89	0.14	0.04	0.3	2.913333333	0.16	-4.186526969	7.79E-16	1.88E-14	-	Exonuclease domain containing protein	-	-	-	-	GO:0005634//nucleus	GO:0003676//nucleic acid binding;GO:0004527//exonuclease activity;GO:0008408//3'-5' exonuclease activity	GO:0006364//rRNA processing;GO:0090305//nucleic acid phosphodiester bond hydrolysis
Os09g0509100	313	216	213	105	106	111	12.26	10.86	9.17	4.77	4.44	4.54	10.76333333	4.583333333	-1.231655822	1.18E-15	2.82E-14	ONAC001	No apical meristem (NAM) protein domain containing protein	-	-	-	-	GO:0005634//nucleus	GO:0003677//DNA binding	GO:0006355//regulation of transcription, DNA-templated
Os06g0229066	1	0	0	255	234	244	0.03	0	0	9.73	8.23	8.39	0.01	8.783333333	9.778624746	1.53E-15	3.62E-14	-	Similar to ATP-dependent zinc metalloprotease FTSH 6, chloroplastic	-	-	-	-	GO:0009535//chloroplast thylakoid membrane;GO:0009941//chloroplast envelope;GO:0016020//membrane	GO:0000166//nucleotide binding;GO:0004176//ATP-dependent peptidase activity;GO:0004222//metalloendopeptidase activity;GO:0005524//ATP binding	GO:0006508//proteolysis;GO:0010027//thylakoid membrane organization;GO:0010205//photoinhibition;GO:0010206//photosystem II repair;GO:0010304//PSII associated light-harvesting complex II catabolic process
Os05g0209600	137	94	120	232	268	225	4.66	4.11	4.49	9.19	9.78	8.03	4.42	9	1.025878632	1.60E-15	3.77E-14	OsGELP63	Similar to Esterase	-	-	-	-	-	GO:0016788//hydrolase activity, acting on ester bonds	-
Os11g0211400	90	84	82	17	18	16	2.66	3.5	2.87	0.59	0.54	0.63	3.01	0.586666667	-2.359150559	2.66E-15	6.24E-14	-	Hypothetical protein	-	-	-	-	-	-	-
Os07g0142100	131	108	153	0	0	0	12.03	12.74	15.44	0	0	0	13.40333333	0.001	-13.71030421	2.77E-15	6.50E-14	-	Conserved hypothetical protein	-	-	-	-	-	-	-
Os06g0685400	0	0	0	143	122	105	0	0	0	12.09	9.51	8	0.001	9.866666667	13.26834705	2.95E-15	6.91E-14	-	Conserved hypothetical protein	-	-	-	-	-	-	-
Os01g0132000	13	3	10	54	77	70	1.12	0.33	0.94	5.39	7.09	6.3	0.796666667	6.26	2.97411454	2.99E-15	7.01E-14	IAI2	Similar to Wound-induced protease inhibitor (WIP1)	-	-	-	-	GO:0005576//extracellular region	GO:0004867//serine-type endopeptidase inhibitor activity;GO:0008233//peptidase activity;GO:0030414//peptidase inhibitor activity	GO:0010466//negative regulation of peptidase activity;GO:0010951//negative regulation of endopeptidase activity
MSTRG.12277	107	85	106	196	216	219	2.57	2.62	2.8	5.47	5.55	5.52	2.663333333	5.513333333	1.049691826	3.60E-15	8.40E-14	--	Os04g0225400 [Oryza sativa Japonica Group]	-	-	-	-	-	-	-
Os06g0262800	104	73	120	194	215	242	3.02	2.72	3.83	6.55	6.69	7.36	3.19	6.866666667	1.106053508	4.21E-15	9.79E-14	-	Similar to Very-long-chain fatty acid condensing enzyme CUT1	Metabolism;Metabolism;Organismal Systems;Metabolism	Global and overview maps;Global and overview maps;Environmental adaptation;Lipid metabolism	ko01100//Metabolic pathways;ko01110//Biosynthesis of secondary metabolites;ko04626//Plant-pathogen interaction;ko00062//Fatty acid elongation	K15397;K15397;K15397;K15397	GO:0016020//membrane;GO:0016021//integral component of membrane	GO:0003824//catalytic activity;GO:0016740//transferase activity;GO:0016746//transferase activity, transferring acyl groups;GO:0016747//transferase activity, transferring acyl groups other than amino-acyl groups	GO:0006633//fatty acid biosynthetic process
Os05g0178300	324	235	296	129	149	149	28.55	26.61	28.68	13.24	14.09	13.77	27.94666667	13.7	-1.028500323	5.02E-15	1.16E-13	OsCDT5	Similar to Cadmium tolerant 1	-	-	-	-	-	-	-
MSTRG.17026	3	1	4	51	69	57	0.07	0.03	0.1	1.32	1.65	1.33	0.066666667	1.433333333	4.426264755	6.38E-15	1.47E-13	RE1	Os06g0583500, partial [Oryza sativa Japonica Group]	-	-	-	-	-	-	GO:0006259//DNA metabolic process
Os05g0563300	29	25	23	77	104	110	1.87	2.07	1.63	5.78	7.2	7.44	1.856666667	6.806666667	1.874233634	1.08E-14	2.46E-13	-	Conserved hypothetical protein	-	-	-	-	-	-	-
Os01g0136050	0	0	0	108	118	96	0	0	0	11.18	11.25	9.01	0.001	10.48	13.3553511	1.18E-14	2.67E-13	-	Similar to 16.9 kDa heat shock protein	-	-	-	-	GO:0016020//membrane;GO:0016021//integral component of membrane	-	-
Os03g0119900	221	164	190	70	86	87	20.29	19.34	19.17	7.51	8.52	8.43	19.6	8.153333333	-1.265391751	1.45E-14	3.27E-13	-	Similar to Histone H4	-	-	-	-	GO:0000786//nucleosome;GO:0005634//nucleus;GO:0005694//chromosome	GO:0003677//DNA binding;GO:0046982//protein heterodimerization activity	GO:0006334//nucleosome assembly
Os12g0576100	339	236	343	158	125	162	28.58	25.56	31.85	15.51	11.36	14.33	28.66333333	13.73333333	-1.061524557	2.72E-14	6.02E-13	-	Conserved hypothetical protein	-	-	-	-	GO:0016020//membrane;GO:0016021//integral component of membrane	-	-
Os11g0145200	235	176	227	91	90	105	7.21	6.94	7.66	3.25	2.96	3.38	7.27	3.196666667	-1.18538705	3.03E-14	6.68E-13	OsUGT75E1	UDP-glucuronosyl/UDP-glucosyltransferase family protein	-	-	-	-	GO:0043231//intracellular membrane-bounded organelle	GO:0008194//UDP-glycosyltransferase activity;GO:0016740//transferase activity;GO:0016757//transferase activity, transferring glycosyl groups;GO:0016758//transferase activity, transferring hexosyl groups;GO:0080043//quercetin 3-O-glucosyltransferase activity;GO:0080044//quercetin 7-O-glucosyltransferase activity	-
Os09g0451000	212	189	246	89	58	106	7.74	8.85	9.87	3.76	2.29	4.04	8.82	3.363333333	-1.390886887	3.18E-14	7.00E-13	ACO1	ACC oxidase, Ethylene biosynthesi	Metabolism;Metabolism;Metabolism	Global and overview maps;Global and overview maps;Amino acid metabolism	ko01100//Metabolic pathways;ko01110//Biosynthesis of secondary metabolites;ko00270//Cysteine and methionine metabolism	K05933;K05933;K05933	-	GO:0016491//oxidoreductase activity;GO:0046872//metal ion binding;GO:0051213//dioxygenase activity	GO:0055114//oxidation-reduction process
Os11g0222900	264	220	301	128	126	116	3.72	3.94	4.6	2.09	1.82	1.69	4.086666667	1.866666667	-1.130460247	3.49E-14	7.64E-13	-	NB-ARC domain containing protein	-	-	-	-	-	GO:0000166//nucleotide binding;GO:0005524//ATP binding;GO:0043531//ADP binding	GO:0006952//defense response
Os12g0508400	178	134	132	59	53	42	13.98	13.52	11.4	5.39	4.47	3.46	12.96666667	4.44	-1.546176073	4.45E-14	9.71E-13	-	Conserved hypothetical protein	-	-	-	-	-	-	-
Os12g0222900	166	150	159	55	58	70	2.43	2.8	2.55	0.94	0.91	1.07	2.593333333	0.973333333	-1.413801786	4.65E-14	1.01E-12	-	Leucine-rich repeat, N-terminal domain containing protein	-	-	-	-	GO:0016020//membrane;GO:0016021//integral component of membrane	GO:0005515//protein binding	-
Os04g0663600	0	0	0	77	100	105	0	0	0	4.99	5.97	6.12	0.001	5.693333333	12.47505785	4.77E-14	1.04E-12	WOX1	Homeobox protein orthologous to Arabidopsis WUS, Initiation of axillary meristem formatio	-	-	-	-	GO:0005634//nucleus	GO:0003677//DNA binding	GO:0019827//stem cell population maintenance;GO:0080166//stomium development;GO:0090506//axillary shoot meristem initiation
MSTRG.19135	106	88	98	0	0	0	2.64	2.81	2.68	0	0	0	2.71	0.001	-11.40407714	5.38E-14	1.17E-12	Os03g0733400	zinc finger BED domain-containing protein RICESLEEPER 2-like isoform X2 [Oryza sativa Japonica Group]	-	-	-	-	-	GO:0005488//binding	-
Os12g0567300	163	109	93	29	34	41	6.76	5.81	4.24	1.4	1.51	1.78	5.603333333	1.563333333	-1.841659897	6.15E-14	1.33E-12	R2R3-MYB	Myb transcription factor domain containing protein	-	-	-	-	GO:0005634//nucleus	GO:0003677//DNA binding;GO:0043565//sequence-specific DNA binding	GO:0006355//regulation of transcription, DNA-templated
Os06g0229000	0	0	0	77	101	96	0	0	0	6.25	7.55	7.02	0.001	6.94	12.76071995	6.28E-14	1.35E-12	OsFtsH6	Similar to FtsH protease (VAR2) (Zinc dependent protease)	-	-	-	-	GO:0009535//chloroplast thylakoid membrane;GO:0009941//chloroplast envelope	GO:0004176//ATP-dependent peptidase activity;GO:0004222//metalloendopeptidase activity;GO:0005524//ATP binding	GO:0006508//proteolysis;GO:0010027//thylakoid membrane organization;GO:0010205//photoinhibition;GO:0010206//photosystem II repair;GO:0010304//PSII associated light-harvesting complex II catabolic process
Os06g0108500	70	80	70	8	11	18	3.34	4.91	3.68	0.44	0.56	0.9	3.976666667	0.633333333	-2.650522719	6.71E-14	1.44E-12	-	Similar to MIKC-type MADS-box transcription factor AGL1	-	-	-	-	GO:0005634//nucleus	GO:0000976//transcription regulatory region sequence-specific DNA binding;GO:0000977//RNA polymerase II regulatory region sequence-specific DNA binding;GO:0000981//DNA-binding transcription factor activity, RNA polymerase II-specific;GO:0003677//DNA binding;GO:0003700//DNA-binding transcription factor activity;GO:0008134//transcription factor binding;GO:0043565//sequence-specific DNA binding;GO:0…	GO:0006355//regulation of transcription, DNA-templated;GO:0007275//multicellular organism development;GO:0045944//positive regulation of transcription by RNA polymerase II;GO:0048481//plant ovule development
Os09g0278300	1	1	0	140	146	125	0.01	0.02	0	2.07	1.99	1.66	0.01	1.906666667	7.574908836	8.42E-14	1.80E-12	-	Serine hydroxymethyltransferase domain containing protein	Metabolism;Cellular Processes;Environmental Information Processing;Metabolism	Global and overview maps;Transport and catabolism;Signal transduction;Carbohydrate metabolism	ko01100//Metabolic pathways;ko04145//Phagosome;ko04070//Phosphatidylinositol signaling system;ko00562//Inositol phosphate metabolism	K00921;K00921;K00921;K00921	GO:0010008//endosome membrane	GO:0000166//nucleotide binding;GO:0000285//1-phosphatidylinositol-3-phosphate 5-kinase activity;GO:0003824//catalytic activity;GO:0005524//ATP binding;GO:0016301//kinase activity;GO:0016307//phosphatidylinositol phosphate kinase activity;GO:0016740//transferase activity	GO:0016310//phosphorylation;GO:0046488//phosphatidylinositol metabolic process;GO:0046854//phosphatidylinositol phosphorylation
Os08g0111200	259	212	230	105	115	119	4.26	4.78	3.96	1.92	2.31	2.05	4.333333333	2.093333333	-1.049675159	1.05E-13	2.23E-12	-	Beta-glucosidase, GBA2 type domain containing protein	Metabolism;Metabolism;Metabolism	Global and overview maps;Lipid metabolism;Glycan biosynthesis and metabolism	ko01100//Metabolic pathways;ko00600//Sphingolipid metabolism;ko00511//Other glycan degradation	K17108;K17108;K17108	GO:0016020//membrane;GO:0016021//integral component of membrane	GO:0003824//catalytic activity;GO:0004348//glucosylceramidase activity;GO:0004553//hydrolase activity, hydrolyzing O-glycosyl compounds;GO:0008422//beta-glucosidase activity;GO:0016787//hydrolase activity;GO:0016798//hydrolase activity, acting on glycosyl bonds	GO:0006629//lipid metabolic process;GO:0006680//glucosylceramide catabolic process;GO:0008152//metabolic process;GO:0016139//glycoside catabolic process
Os02g0777800	253	237	254	131	110	108	4.14	4.98	4.57	2.5	1.93	1.85	4.563333333	2.093333333	-1.124285982	1.11E-13	2.35E-12	OsRLCK86	Protein kinase, catalytic domain domain containing protein	-	-	-	-	-	GO:0004672//protein kinase activity;GO:0005524//ATP binding	GO:0006468//protein phosphorylation
Os11g0453900	0	1	0	152	145	160	0	0.07	0	10.05	8.83	9.53	0.023333333	9.47	8.664828194	1.67E-13	3.52E-12	RAB21	Dehydrin RAB 16D	-	-	-	-	GO:0005829//cytosol	-	GO:0009414//response to water deprivation;GO:0009415//response to water;GO:0009631//cold acclimation;GO:0009737//response to abscisic acid
Os11g0240600	279	179	289	117	103	120	9.39	7.74	10.7	4.59	3.72	4.24	9.276666667	4.183333333	-1.148953544	1.69E-13	3.55E-12	-	Alpha/beta hydrolase fold-3 domain containing protein	-	-	-	-	-	GO:0016787//hydrolase activity	GO:0009056//catabolic process
Os03g0823400	50	32	55	136	119	125	2.77	2.28	3.35	8.76	7.07	7.26	2.8	7.696666667	1.45880694	1.82E-13	3.82E-12	-	Similar to Bowman-Birk type trypsin inhibitor (WTI)	-	-	-	-	GO:0005576//extracellular region	GO:0004867//serine-type endopeptidase inhibitor activity;GO:0008233//peptidase activity;GO:0030414//peptidase inhibitor activity	GO:0006508//proteolysis;GO:0010466//negative regulation of peptidase activity;GO:0010951//negative regulation of endopeptidase activity
Os08g0460000	12	12	11	63	60	71	0.62	0.8	0.62	3.78	3.32	3.84	0.68	3.646666667	2.422971681	1.84E-13	3.84E-12	OsGLP1	Similar to Germin-like protein 1 precursor	-	-	-	-	GO:0005576//extracellular region;GO:0005618//cell wall;GO:0048046//apoplast	GO:0030145//manganese ion binding;GO:0045735//nutrient reservoir activity;GO:0046872//metal ion binding	-
Os10g0180800	123	92	138	198	239	266	2.03	1.73	2.21	3.79	3.96	4.58	1.99	4.11	1.046369963	2.43E-13	5.02E-12	WAK112	Wall-associated kinase, Negative regulation of rice blast resistanc	-	-	-	-	GO:0005886//plasma membrane;GO:0016020//membrane;GO:0016021//integral component of membrane	GO:0000166//nucleotide binding;GO:0004672//protein kinase activity;GO:0004674//protein serine/threonine kinase activity;GO:0005509//calcium ion binding;GO:0005524//ATP binding;GO:0030247//polysaccharide binding	GO:0006468//protein phosphorylation;GO:0007166//cell surface receptor signaling pathway
Os11g0508600	236	187	231	90	110	109	7.65	7.79	8.24	3.4	3.83	3.71	7.893333333	3.646666667	-1.114056343	2.62E-13	5.40E-12	11N3	Sugar transporter, TAL effector-mediated susceptibility to bacterial pathoge	-	-	-	-	GO:0005886//plasma membrane;GO:0005887//integral component of plasma membrane;GO:0016020//membrane;GO:0016021//integral component of membrane	GO:0008515//sucrose transmembrane transporter activity;GO:0051119//sugar transmembrane transporter activity	GO:0008643//carbohydrate transport;GO:0015770//sucrose transport;GO:0034219//carbohydrate transmembrane transport
Os02g0227000	110	79	77	168	182	224	2.29	2.12	1.77	4.08	4.07	4.9	2.06	4.35	1.078371064	3.42E-13	6.97E-12	-	HAD superfamily hydrolase-like, type 3 domain containing protein	-	-	-	-	-	GO:0004222//metalloendopeptidase activity	GO:0006364//rRNA processing;GO:0006508//proteolysis
Os03g0261100	155	118	136	41	55	56	8.39	8.21	8.09	2.58	3.19	3.18	8.23	2.983333333	-1.463967249	5.68E-13	1.14E-11	PLA2-II	Phospholipase A2 family protein	-	-	-	-	GO:0005576//extracellular region	GO:0004623//phospholipase A2 activity;GO:0005509//calcium ion binding;GO:0008289//lipid binding;GO:0016787//hydrolase activity;GO:0046872//metal ion binding;GO:0102567//phospholipase A2 activity (consuming 1,2-dipalmitoylphosphatidylcholine);GO:0102568//phospholipase A2 activity consuming 1,2-dioleoylphosphatidylethanolamine)	GO:0006629//lipid metabolic process;GO:0006644//phospholipid metabolic process;GO:0016042//lipid catabolic process;GO:0050482//arachidonic acid secretion
Os05g0457000	0	0	2	110	101	126	0	0	0.05	3.07	2.6	3.17	0.016666667	2.946666667	7.465974465	8.02E-13	1.59E-11	-	Cytochrome c oxidase, subunit VIIa domain containing protein	-	-	-	-	GO:0005739//mitochondrion;GO:0005774//vacuolar membrane;GO:0016020//membrane;GO:0016021//integral component of membrane	-	-
Os08g0200600	445	266	353	137	175	226	14.97	11.37	13.18	5.2	6.29	7.8	13.17333333	6.43	-1.034729804	8.48E-13	1.67E-11	OMTN6	NAC transcription factor, Negative regulation of drought toleranc	-	-	-	-	GO:0005634//nucleus	GO:0003677//DNA binding	GO:0006355//regulation of transcription, DNA-templated
Os08g0430050	4	1	0	48	61	51	0.04	0.01	0	0.51	0.6	0.49	0.016666667	0.533333333	5	1.08E-12	2.11E-11	-	Conserved hypothetical protein	-	-	-	-	-	-	-
Os02g0571800	231	151	231	101	84	78	4.53	3.81	4.98	2.31	1.77	1.61	4.44	1.896666667	-1.227093525	1.15E-12	2.24E-11	OsKS6	Terpene synthase-like domain containing protein	Metabolism;Metabolism	Global and overview maps;Metabolism of terpenoids and polyketides	ko01110//Biosynthesis of secondary metabolites;ko00904//Diterpenoid biosynthesis	K16082;K16082	-	GO:0000287//magnesium ion binding;GO:0010333//terpene synthase activity;GO:0016829//lyase activity;GO:0046872//metal ion binding	GO:0006952//defense response;GO:0016102//diterpenoid biosynthetic process
Os06g0148200	53	36	61	114	129	143	2.97	1.78	4.8	7.77	9.71	8.26	3.183333333	8.58	1.430439415	1.47E-12	2.84E-11	OsGELP74	Lipase, GDSL domain containing protein	-	-	-	-	GO:0048046//apoplast	GO:0016788//hydrolase activity, acting on ester bonds	-
Os04g0568700	66	57	73	165	174	130	2.73	3.03	3.32	7.95	7.72	5.64	3.026666667	7.103333333	1.23076639	1.74E-12	3.36E-11	HSFB2A	Similar to Heat stress transcription factor Spl7 (Heat shock transcription factor) (Heat shock factor RHSF10)	-	-	-	-	GO:0005634//nucleus;GO:0005737//cytoplasm	GO:0000978//RNA polymerase II proximal promoter sequence-specific DNA binding;GO:0003677//DNA binding;GO:0003700//DNA-binding transcription factor activity;GO:0043565//sequence-specific DNA binding	GO:0006355//regulation of transcription, DNA-templated;GO:0034605//cellular response to heat;GO:0043618//regulation of transcription from RNA polymerase II promoter in response to stress;GO:0061408//positive regulation of transcription from RNA polymerase II promoter in response to heat stress
MSTRG.19751	27	8	16	64	98	69	1.58	0.6	1.03	4.35	6.14	4.23	1.07	4.906666667	2.197132469	1.77E-12	3.42E-11	--	-	-	-	-	-	-	-	-
Os03g0140400	244	193	271	69	131	114	6.22	6.35	7.61	2.05	3.59	3.05	6.726666667	2.896666667	-1.215498092	1.88E-12	3.62E-11	SD37	Cytochrome P450 protein CYP96B4, Growth regulation, Drought stress respons	-	-	-	-	GO:0016020//membrane;GO:0016021//integral component of membrane	GO:0004497//monooxygenase activity;GO:0005506//iron ion binding;GO:0016491//oxidoreductase activity;GO:0016705//oxidoreductase activity, acting on paired donors, with incorporation or reduction of molecular oxygen;GO:0020037//heme binding;GO:0046872//metal ion binding	GO:0055114//oxidation-reduction process
Os03g0626500	61	45	38	116	118	143	3.06	2.9	2.09	6.77	6.35	7.52	2.683333333	6.88	1.358382282	1.91E-12	3.66E-11	-	Similar to predicted protein	-	-	-	-	GO:0005886//plasma membrane	GO:0004439//phosphatidylinositol-4,5-bisphosphate 5-phosphatase activity;GO:0016787//hydrolase activity;GO:0034485//phosphatidylinositol-3,4,5-trisphosphate 5-phosphatase activity;GO:0043813//phosphatidylinositol-3,5-bisphosphate 5-phosphatase activity	GO:0009651//response to salt stress;GO:0009733//response to auxin;GO:0009737//response to abscisic acid;GO:0009753//response to jasmonic acid;GO:0036092//phosphatidylinositol-3-phosphate biosynthetic process;GO:0046855//inositol phosphate dephosphorylation;GO:0046856//phosphatidylinositol dephosphorylation
Os03g0109300	219	155	189	87	84	84	10.57	9.62	10.03	4.89	4.35	4.25	10.07333333	4.496666667	-1.163613312	1.94E-12	3.72E-11	LOGL3	Similar to Lysine decarboxylase-like protein	-	-	-	-	GO:0005634//nucleus;GO:0005829//cytosol	GO:0016787//hydrolase activity;GO:0016799//hydrolase activity, hydrolyzing N-glycosyl compounds	GO:0009691//cytokinin biosynthetic process
Os10g0522601	57	59	50	121	140	148	1.29	1.72	1.25	3.19	3.4	3.52	1.42	3.37	1.246857662	1.99E-12	3.81E-11	-	Armadillo-like helical domain containing protein	-	-	-	-	-	GO:0005515//protein binding	-
Os02g0714100	43	37	51	123	112	117	1.51	1.66	1.96	5.01	4.21	4.3	1.71	4.506666667	1.398064421	2.16E-12	4.12E-11	OsDGAT	Diacylglycerol acyltransferase family protein	Metabolism;Metabolism	Global and overview maps;Lipid metabolism	ko01100//Metabolic pathways;ko00561//Glycerolipid metabolism	K22848;K22848	GO:0016020//membrane;GO:0016021//integral component of membrane	GO:0016747//transferase activity, transferring acyl groups other than amino-acyl groups	-
Os07g0258400	70	39	55	2	2	1	1.63	1.23	1.48	0.06	0.08	0.04	1.446666667	0.06	-4.591626231	2.20E-12	4.19E-11	NRAMP1	OsNramp1 (Integral membrane protein)	-	-	-	-	GO:0016020//membrane;GO:0016021//integral component of membrane	GO:0005381//iron ion transmembrane transporter activity;GO:0005384//manganese ion transmembrane transporter activity;GO:0015086//cadmium ion transmembrane transporter activity;GO:0046873//metal ion transmembrane transporter activity	GO:0006811//ion transport;GO:0030001//metal ion transport;GO:0034755//iron ion transmembrane transport;GO:0055072//iron ion homeostasis;GO:0070574//cadmium ion transmembrane transport;GO:0071421//manganese ion transmembrane transport
Os07g0222800	5	10	5	56	56	46	0.37	0.94	0.39	4.58	4.22	3.39	0.566666667	4.063333333	2.842091474	2.26E-12	4.30E-11	-	Acyl carrier protein-like protein	Metabolism;Metabolism	Global and overview maps;Energy metabolism	ko01100//Metabolic pathways;ko00190//Oxidative phosphorylation	K03955;K03955	GO:0005739//mitochondrion;GO:0005829//cytosol	GO:0000035//acyl binding;GO:0000036//acyl carrier activity;GO:0031177//phosphopantetheine binding	GO:0006633//fatty acid biosynthetic process;GO:0009245//lipid A biosynthetic process
Os06g0143700	144	115	119	37	57	40	2.79	2.87	2.54	0.84	1.18	0.81	2.733333333	0.943333333	-1.534821857	2.48E-12	4.70E-11	OsSultr3	Similar to Sulfate transporter 2	-	-	-	-	GO:0005887//integral component of plasma membrane;GO:0009506//plasmodesma;GO:0016020//membrane;GO:0016021//integral component of membrane	GO:0008271//secondary active sulfate transmembrane transporter activity;GO:0015116//sulfate transmembrane transporter activity;GO:0015301//anion:anion antiporter activity	GO:0008272//sulfate transport;GO:0055085//transmembrane transport;GO:0098656//anion transmembrane transport;GO:1902358//sulfate transmembrane transport
Os01g0952800	114	86	122	2	0	0	2.31	2.25	2.72	0.15	0	0	2.426666667	0.05	-5.600904045	2.55E-12	4.82E-11	OsIRO2	Achaete-scute transcription factor related domain containing protein	-	-	-	-	GO:0005634//nucleus;GO:0005737//cytoplasm;GO:0090575//RNA polymerase II transcription factor complex	GO:0000977//RNA polymerase II regulatory region sequence-specific DNA binding;GO:0003677//DNA binding;GO:0003700//DNA-binding transcription factor activity;GO:0008134//transcription factor binding;GO:0046983//protein dimerization activity	GO:0006355//regulation of transcription, DNA-templated;GO:0006357//regulation of transcription by RNA polymerase II;GO:0009723//response to ethylene;GO:0009873//ethylene-activated signaling pathway;GO:0010104//regulation of ethylene-activated signaling pathway;GO:0045893//positive regulation of transcription, DNA-templated;GO:0046685//response to arsenic-containing substance;GO:0046686//response …
Os03g0736900	144	151	119	55	45	48	9.02	12.16	8.2	4.01	3.03	3.16	9.793333333	3.4	-1.526265244	2.55E-12	4.83E-11	-	Similar to Sorghum bicolor protein targeted either to mitochondria or chloroplast proteins T50848	-	-	-	-	-	-	-
Os07g0650100	65	64	62	0	0	0	1.04	1.32	1.09	0	0	0	1.15	0.001	-10.16741815	3.66E-12	6.84E-11	-	Armadillo-like helical domain containing protein	-	-	-	-	GO:0016020//membrane;GO:0016021//integral component of membrane	-	-
Os03g0727800	0	0	2	89	110	94	0	0	0.07	3.21	3.65	3.05	0.023333333	3.303333333	7.145386325	3.71E-12	6.93E-11	OsFbox172	Cyclin-like F-box domain containing protein	-	-	-	-	-	GO:0005515//protein binding	-
Os06g0246200	42	53	40	117	117	130	2	3.24	2.09	6.48	5.97	6.49	2.443333333	6.313333333	1.369551227	3.78E-12	7.04E-11	-	Similar to Formin-like protein 14	-	-	-	-	-	-	-
Os01g0924200	120	130	117	46	41	41	5.47	7.61	5.86	2.44	2	1.96	6.313333333	2.133333333	-1.565292521	4.59E-12	8.48E-11	-	Conserved hypothetical protein	-	-	-	-	GO:0016020//membrane;GO:0016021//integral component of membrane	-	-
Os06g0231600	17	14	15	57	72	70	0.75	0.79	0.73	2.93	3.41	3.24	0.756666667	3.193333333	2.077333358	6.39E-12	1.17E-10	OsRFPH2-7	Similar to RING-H2 finger protein ATL1Q	-	-	-	-	GO:0016021//integral component of membrane	-	-
Os04g0650750	254	177	211	95	121	75	40.19	36.04	36.74	17.5	20.45	12.36	37.65666667	16.77	-1.167022611	6.96E-12	1.27E-10	-	Hypothetical protein	-	-	-	-	-	-	-
Os06g0316800	7	5	9	44	52	54	0.43	0.4	0.61	3.18	3.46	3.51	0.48	3.383333333	2.817339011	7.78E-12	1.41E-10	-	Similar to Glycine-rich protein (Fragment)	-	-	-	-	-	-	-
Os09g0400000	212	159	197	85	71	103	7.84	7.54	8.01	3.67	2.82	3.97	7.796666667	3.486666667	-1.16100901	7.89E-12	1.43E-10	OsCAD8B	Cinnamyl alcohol dehydrogenase (EC 1.1.1.195)	Metabolism;Metabolism;Metabolism	Global and overview maps;Global and overview maps;Biosynthesis of other secondary metabolites	ko01100//Metabolic pathways;ko01110//Biosynthesis of secondary metabolites;ko00940//Phenylpropanoid biosynthesis	K00083;K00083;K00083	-	GO:0008270//zinc ion binding;GO:0016491//oxidoreductase activity;GO:0016616//oxidoreductase activity, acting on the CH-OH group of donors, NAD or NADP as acceptor;GO:0045551//cinnamyl-alcohol dehydrogenase activity;GO:0046872//metal ion binding;GO:0052747//sinapyl alcohol dehydrogenase activity	GO:0009699//phenylpropanoid biosynthetic process;GO:0009809//lignin biosynthetic process;GO:0055114//oxidation-reduction process
Os03g0330200	9	4	1	51	43	46	0.26	0.15	0.03	1.7	1.32	1.38	0.146666667	1.466666667	3.321928095	1.05E-11	1.88E-10	-	2,3-bisphosphoglycerate-independent phosphoglycerate mutase (EC 5.4.2.1) (Phosphoglyceromutase) (BPG-independent PGAM) (PGAM-I)	Metabolism;Metabolism;Metabolism;Metabolism;Metabolism;Metabolism	Global and overview maps;Global and overview maps;Global and overview maps;Global and overview maps;Carbohydrate metabolism;Amino acid metabolism	ko01100//Metabolic pathways;ko01110//Biosynthesis of secondary metabolites;ko01200//Carbon metabolism;ko01230//Biosynthesis of amino acids;ko00010//Glycolysis / Gluconeogenesis;ko00260//Glycine, serine and threonine metabolism	K15633;K15633;K15633;K15633;K15633;K15633	GO:0005737//cytoplasm	GO:0003824//catalytic activity;GO:0004619//phosphoglycerate mutase activity;GO:0030145//manganese ion binding;GO:0046537//2,3-bisphosphoglycerate-independent phosphoglycerate mutase activity;GO:0046872//metal ion binding	GO:0006007//glucose catabolic process;GO:0044262//cellular carbohydrate metabolic process
Os03g0746700	171	135	151	58	70	68	5.38	5.46	5.23	2.13	2.36	2.25	5.356666667	2.246666667	-1.253549432	1.16E-11	2.07E-10	-	Conserved hypothetical protein	-	-	-	-	-	-	-
Os04g0676400	24	24	30	83	88	81	0.87	1.11	1.19	3.49	3.41	3.07	1.056666667	3.323333333	1.653110664	1.92E-11	3.36E-10	-	Similar to H0101F08.4 protein	-	-	-	-	GO:0016020//membrane;GO:0016021//integral component of membrane	-	-
Os03g0797300	130	114	138	51	43	54	9.41	10.61	10.99	4.3	3.34	4.1	10.33666667	3.913333333	-1.401301118	2.67E-11	4.64E-10	-	Similar to benzoxazinless1	Metabolism;Metabolism	Global and overview maps;Biosynthesis of other secondary metabolites	ko01100//Metabolic pathways;ko00402//Benzoxazinoid biosynthesis	K13222;K13222	-	-	-
Os01g0609200	1	1	3	48	34	54	0.01	0.01	0.04	0.62	0.4	0.62	0.02	0.546666667	4.772589504	2.76E-11	4.79E-10	OsABCG35	Similar to Pleiotropic drug resistance protein 3	-	-	-	-	GO:0005886//plasma membrane;GO:0016020//membrane;GO:0016021//integral component of membrane	GO:0000166//nucleotide binding;GO:0005524//ATP binding;GO:0016887//ATPase activity;GO:0042626//ATPase activity, coupled to transmembrane movement of substances	GO:0055085//transmembrane transport
Os04g0678400	2	7	3	50	31	56	0.09	0.4	0.15	2.57	1.47	2.59	0.213333333	2.21	3.37286506	2.82E-11	4.90E-10	OsDof17	Zinc finger, Dof-type domain containing protein	-	-	-	-	GO:0005634//nucleus	GO:0003677//DNA binding	GO:0006355//regulation of transcription, DNA-templated
Os07g0275475	0	0	0	57	41	50	0	0	0	5.34	3.54	4.22	0.001	4.366666667	12.09231669	2.85E-11	4.94E-10	-	Hypothetical conserved gene	-	-	-	-	-	-	-
Os11g0661900	40	26	25	72	107	99	1.3	1.08	0.89	2.72	3.72	3.37	1.09	3.27	1.584962501	3.26E-11	5.64E-10	-	Conserved hypothetical protein	-	-	-	-	-	-	-
Os06g0268600	28	19	26	91	72	79	0.64	0.56	0.66	2.43	1.77	1.9	0.62	2.033333333	1.713506621	3.84E-11	6.58E-10	-	Non-protein coding transcript	-	-	-	-	-	-	-
Os04g0477025	234	189	236	109	125	95	6.07	6.29	6.73	3.3	3.48	2.57	6.363333333	3.116666667	-1.029778833	3.90E-11	6.66E-10	-	Hypothetical gene	-	-	-	-	-	-	-
Os05g0424000	85	70	62	14	25	11	2.09	2.21	1.67	0.4	0.66	0.28	1.99	0.446666667	-2.155497931	5.04E-11	8.54E-10	OsAAP11F	Amino acid permease, Transport of amino acid	-	-	-	-	GO:0005886//plasma membrane;GO:0016021//integral component of membrane	GO:0015171//amino acid transmembrane transporter activity	GO:0003333//amino acid transmembrane transport
Os01g0608000	34	42	57	2	1	4	0.97	1.52	1.77	0.07	0.03	0.12	1.42	0.073333333	-4.275278002	5.13E-11	8.69E-10	-	Hypothetical conserved gene	-	-	-	-	-	-	-
Os04g0524600	139	140	129	42	63	58	3.16	4.1	3.23	1.11	1.54	1.39	3.496666667	1.346666667	-1.37658748	5.19E-11	8.79E-10	OsYSL12	Oligopeptide transporter OPT superfamily protein	-	-	-	-	GO:0016020//membrane;GO:0016021//integral component of membrane	-	GO:0055085//transmembrane transport
Os11g0177400	216	166	180	80	74	110	5.9	5.83	5.39	2.55	2.15	3.16	5.706666667	2.62	-1.123081484	6.21E-11	1.04E-09	OsABCG27	Similar to ATPase, coupled to transmembrane movement of substances	-	-	-	-	GO:0005886//plasma membrane;GO:0016020//membrane;GO:0016021//integral component of membrane	GO:0005524//ATP binding;GO:0016887//ATPase activity;GO:0042626//ATPase activity, coupled to transmembrane movement of substances	GO:0009737//response to abscisic acid;GO:0055085//transmembrane transport;GO:0080168//abscisic acid transport
Os07g0475900	30	28	31	91	84	88	0.74	0.88	0.84	2.6	2.21	2.26	0.82	2.356666667	1.523051899	6.51E-11	1.09E-09	OsACTPK2	Similar to kinase family protein	-	-	-	-	-	GO:0004672//protein kinase activity;GO:0004674//protein serine/threonine kinase activity;GO:0005524//ATP binding	GO:0006468//protein phosphorylation
Os02g0671300	142	99	111	37	49	47	4.25	3.81	3.66	1.29	1.57	1.48	3.906666667	1.446666667	-1.433205622	6.58E-11	1.10E-09	OsbHLH076	Basic helix-loop-helix dimerisation region bHLH domain containing protein	-	-	-	-	GO:0005634//nucleus	GO:0001228//DNA-binding transcription activator activity, RNA polymerase II-specific;GO:0046983//protein dimerization activity	GO:0045944//positive regulation of transcription by RNA polymerase II
Os09g0513500	28	11	16	64	65	81	1.59	0.8	1	4.23	3.96	4.82	1.13	4.336666667	1.940263784	6.98E-11	1.17E-09	OsFT	Similar to ZCN24	Organismal Systems	Environmental adaptation	ko04712//Circadian rhythm - plant	K16223	-	-	-
Os11g0707100	0	0	0	43	43	46	0	0	0	2.45	2.26	2.37	0.001	2.36	11.20457114	7.90E-11	1.32E-09	-	Hypothetical conserved gene	-	-	-	-	GO:0009570//chloroplast stroma;GO:0009579//thylakoid;GO:0016020//membrane;GO:0016021//integral component of membrane	GO:0046863//ribulose-1,5-bisphosphate carboxylase/oxygenase activator activity	GO:0043085//positive regulation of catalytic activity
Os12g0231700	4	11	3	45	63	38	0.15	0.51	0.12	1.83	2.4	1.4	0.26	1.876666667	2.851588893	8.18E-11	1.36E-09	-	Transposase, Ptta/En/Spm, plant domain containing protein	-	-	-	-	-	-	-
Os04g0613700	274	179	220	115	121	108	8.82	6.31	8.4	4.26	4.07	3.21	7.843333333	3.846666667	-1.027858097	8.60E-11	1.43E-09	OsUAP2	Similar to UDP-N-acetylglucosamine pyrophosphorylase	Metabolism;Metabolism	Global and overview maps;Carbohydrate metabolism	ko01100//Metabolic pathways;ko00520//Amino sugar and nucleotide sugar metabolism	K00972;K00972	GO:0005829//cytosol	GO:0003977//UDP-N-acetylglucosamine diphosphorylase activity;GO:0070569//uridylyltransferase activity	GO:0006048//UDP-N-acetylglucosamine biosynthetic process
Os10g0520700	70	40	56	149	118	125	2.16	1.59	1.9	5.36	3.91	4.05	1.883333333	4.44	1.23727131	9.62E-11	1.59E-09	-	Zinc finger, HIT-type domain containing protein	-	-	-	-	-	GO:0046872//metal ion binding	-
Os12g0636100	12	5	14	63	50	50	0.34	0.18	0.43	2.06	1.51	1.48	0.316666667	1.683333333	2.410283969	9.66E-11	1.59E-09	-	Tetratricopeptide-like helical domain containing protein	-	-	-	-	-	GO:0005515//protein binding	-
Os05g0447200	69	46	50	13	4	10	1.67	1.44	1.34	0.36	0.11	0.22	1.483333333	0.23	-2.689137069	9.98E-11	1.64E-09	OsLAX3	Similar to auxin transporter-like protein 1	Environmental Information Processing	Signal transduction	ko04075//Plant hormone signal transduction	K13946	GO:0005886//plasma membrane;GO:0016020//membrane;GO:0016021//integral component of membrane	GO:0015171//amino acid transmembrane transporter activity;GO:0015293//symporter activity	GO:0003333//amino acid transmembrane transport;GO:0006865//amino acid transport;GO:0009734//auxin-activated signaling pathway
Os08g0364900	203	160	165	70	94	86	7.25	7.35	6.48	2.91	3.6	3.22	7.026666667	3.243333333	-1.115363157	1.02E-10	1.68E-09	-	Similar to Pirin-like protein	-	-	-	-	-	-	-
Os07g0108800	4	8	13	55	42	57	0.13	0.34	0.47	2.11	1.48	1.97	0.313333333	1.853333333	2.564352221	1.07E-10	1.75E-09	TPKB	Two-pore K+ channel family protein, K+ homeostasis, Osmotic and drought toleranc	-	-	-	-	GO:0005623//cell;GO:0005773//vacuole;GO:0005774//vacuolar membrane;GO:0005887//integral component of plasma membrane;GO:0009705//plant-type vacuole membrane;GO:0016020//membrane;GO:0016021//integral component of membrane	GO:0005242//inward rectifier potassium channel activity;GO:0005267//potassium channel activity;GO:0022841//potassium ion leak channel activity;GO:0046872//metal ion binding	GO:0006811//ion transport;GO:0006813//potassium ion transport;GO:0030007//cellular potassium ion homeostasis;GO:0030322//stabilization of membrane potential;GO:0071805//potassium ion transmembrane transport
Os06g0105350	257	254	216	106	124	144	7.03	8.93	6.49	3.37	3.64	4.14	7.483333333	3.716666667	-1.009671735	1.29E-10	2.11E-09	OsHAM4	GRAS (GAI-RGA-SCR) plant-specific transcription factor, Maintenance of shoot apical meristem indeterminacy, Regulation of vegetative to reproductive phase chang	-	-	-	-	-	-	-
Os02g0178800	37	22	40	83	104	92	0.81	0.62	0.96	2.11	2.43	2.1	0.796666667	2.213333333	1.474172623	1.32E-10	2.14E-09	OsGL1-2	Glossy1(GL1) homolog, Cuticular wax biosynthesis, Drought resistanc	-	-	-	-	GO:0005783//endoplasmic reticulum;GO:0005789//endoplasmic reticulum membrane;GO:0016020//membrane;GO:0016021//integral component of membrane	GO:0000170//sphingosine hydroxylase activity;GO:0005506//iron ion binding;GO:0009924//octadecanal decarbonylase activity;GO:0016491//oxidoreductase activity;GO:0016829//lyase activity;GO:1990465//aldehyde oxygenase (deformylating) activity	GO:0008610//lipid biosynthetic process;GO:0009414//response to water deprivation;GO:0009737//response to abscisic acid;GO:0010025//wax biosynthetic process;GO:0030148//sphingolipid biosynthetic process;GO:0043447//alkane biosynthetic process;GO:0046184//aldehyde biosynthetic process;GO:0055114//oxidation-reduction process
Os05g0435800	92	83	94	26	29	33	1.75	2.03	1.96	0.57	0.59	0.66	1.913333333	0.606666667	-1.657112286	1.52E-10	2.45E-09	OsSub47	Similar to Subtilisin-like protease	-	-	-	-	-	GO:0004252//serine-type endopeptidase activity;GO:0008233//peptidase activity;GO:0008236//serine-type peptidase activity;GO:0016787//hydrolase activity	GO:0006508//proteolysis
Os07g0534300	13	19	21	60	77	66	0.33	0.62	0.58	1.74	2.07	1.74	0.51	1.85	1.858956119	1.53E-10	2.47E-09	-	Hypothetical conserved gene	-	-	-	-	GO:0005886//plasma membrane;GO:0016020//membrane;GO:0016021//integral component of membrane	GO:0004672//protein kinase activity;GO:0004674//protein serine/threonine kinase activity;GO:0005524//ATP binding	GO:0006468//protein phosphorylation
Os08g0446750	65	96	41	0	0	0	4.15	7.87	2.9	0	0	0	4.973333333	0.001	-12.27999741	1.65E-10	2.65E-09	-	Hypothetical protein	-	-	-	-	-	-	-
Os12g0236100	181	171	195	77	100	86	3.17	3.85	3.75	1.57	1.88	1.58	3.59	1.676666667	-1.098387945	1.66E-10	2.67E-09	-	Hypothetical conserved gene	-	-	-	-	GO:0044611//nuclear pore inner ring	GO:0017056//structural constituent of nuclear pore	GO:0006999//nuclear pore organization
Os04g0373400	116	101	103	45	35	36	2.87	3.21	2.8	1.3	0.93	0.93	2.96	1.053333333	-1.490635118	1.67E-10	2.68E-09	-	Similar to MATE efflux family protein, expressed	-	-	-	-	GO:0016020//membrane;GO:0016021//integral component of membrane	GO:0015238//drug transmembrane transporter activity;GO:0015297//antiporter activity;GO:0022857//transmembrane transporter activity;GO:0042910//xenobiotic transmembrane transporter activity	GO:0006855//drug transmembrane transport;GO:0042908//xenobiotic transport;GO:0055085//transmembrane transport
Os12g0630100	130	82	94	36	29	40	9.09	7.37	7.23	2.93	2.17	2.93	7.896666667	2.676666667	-1.560806306	1.78E-10	2.85E-09	TOND1	Thaumatin protein, Tolerance to nitrogen deficienc	-	-	-	-	GO:0005576//extracellular region	-	GO:0006952//defense response
Os10g0528300	15	8	1	143	158	235	0.73	0.5	0.05	8.14	8.28	12.05	0.426666667	9.49	4.475226778	2.39E-10	3.80E-09	OsGSTU4	Tau class GST protein 4	Metabolism;Metabolism	Global and overview maps;Metabolism of other amino acids	ko01100//Metabolic pathways;ko00480//Glutathione metabolism	K00799;K00799	GO:0005737//cytoplasm	GO:0004364//glutathione transferase activity;GO:0005515//protein binding;GO:0016740//transferase activity	GO:0006749//glutathione metabolic process
Os04g0418800	8	4	1	37	38	48	0.22	0.18	0.04	1.34	1.15	1.44	0.146666667	1.31	3.158953884	2.39E-10	3.80E-09	-	Similar to Hydroxyproline-rich glycoprotein	-	-	-	-	-	-	-
Os02g0513100	6	4	3	35	39	46	0.19	0.16	0.1	1.26	1.3	1.49	0.15	1.35	3.169925001	2.43E-10	3.85E-09	OsSWEET15	Similar to MtN3 protein precursor	-	-	-	-	GO:0005886//plasma membrane;GO:0005887//integral component of plasma membrane;GO:0016020//membrane;GO:0016021//integral component of membrane	GO:0051119//sugar transmembrane transporter activity	GO:0008643//carbohydrate transport;GO:0034219//carbohydrate transmembrane transport
Os10g0344500	193	148	195	85	65	100	5.99	5.9	6.65	3.07	2.16	3.25	6.18	2.826666667	-1.128505074	2.63E-10	4.16E-09	-	Similar to cDNA clone:001-128-E01, full insert sequence	-	-	-	-	GO:0016020//membrane;GO:0016021//integral component of membrane	GO:0015238//drug transmembrane transporter activity;GO:0015297//antiporter activity;GO:0022857//transmembrane transporter activity;GO:0042910//xenobiotic transmembrane transporter activity	GO:0006855//drug transmembrane transport;GO:0042908//xenobiotic transport;GO:0055085//transmembrane transport
Os01g0743800	121	107	133	40	48	56	7.28	8.27	8.8	2.8	3.1	3.53	8.116666667	3.143333333	-1.368592096	2.66E-10	4.20E-09	OsPHP1	Similar to histidine-containing phosphotransfer protein 4	Environmental Information Processing	Signal transduction	ko04075//Plant hormone signal transduction	K14490	GO:0005634//nucleus;GO:0005737//cytoplasm	GO:0009927//histidine phosphotransfer kinase activity;GO:0043424//protein histidine kinase binding	GO:0000160//phosphorelay signal transduction system;GO:0009736//cytokinin-activated signaling pathway;GO:0016310//phosphorylation
Os08g0387200	16	9	9	58	48	55	0.41	0.3	0.26	1.74	1.33	1.49	0.323333333	1.52	2.232977172	2.72E-10	4.30E-09	-	Protein of unknown function DUF81 family protein	-	-	-	-	GO:0016021//integral component of membrane;GO:0031464//Cul4A-RING E3 ubiquitin ligase complex	-	GO:0016567//protein ubiquitination
Os10g0460800	0	0	0	35	32	49	0	0	0	3.21	2.7	4.04	0.001	3.316666667	11.69551831	3.05E-10	4.79E-09	-	Similar to H0418A01.5 protein	-	-	-	-	-	-	-
Os05g0136400	34	33	26	96	88	82	1.19	1.48	1	3.91	3.3	3.01	1.223333333	3.406666667	1.477543228	3.08E-10	4.85E-09	-	Conserved hypothetical protein	-	-	-	-	-	-	-
Os04g0359900	5	3	3	34	42	39	0.14	0.1	0.08	1.13	1.26	1.17	0.106666667	1.186666667	3.475733431	3.15E-10	4.94E-09	-	Conserved hypothetical protein	-	-	-	-	-	-	-
Os01g0719400	25	6	15	47	80	68	0.47	0.15	0.31	1.03	1.62	1.35	0.31	1.333333333	2.104697379	4.41E-10	6.84E-09	-	CASC3/Barentsz eIF4AIII binding domain containing protein	-	-	-	-	-	-	-
Os04g0272200	26	17	25	84	59	79	0.7	0.59	0.74	2.63	1.7	2.23	0.676666667	2.186666667	1.692216087	6.56E-10	1.00E-08	-	UDP-glucuronosyl/UDP-glucosyltransferase family protein	-	-	-	-	GO:0043231//intracellular membrane-bounded organelle	GO:0008194//UDP-glycosyltransferase activity	-
Os04g0548500	0	0	0	32	43	31	0	0	0	2.32	2.87	2.02	0.001	2.403333333	11.23082104	6.74E-10	1.03E-08	-	Similar to OSIGBa0106P14.6 protein	-	-	-	-	-	-	-
Os01g0105800	38	33	24	78	86	101	2.2	2.46	1.53	5.26	5.35	6.14	2.063333333	5.583333333	1.436149781	6.94E-10	1.05E-08	OsISC9	Similar to Iron sulfur assembly protein 1	-	-	-	-	GO:0005739//mitochondrion	GO:0005198//structural molecule activity;GO:0051536//iron-sulfur cluster binding;GO:0051537//2 iron, 2 sulfur cluster binding	GO:0016226//iron-sulfur cluster assembly;GO:0097428//protein maturation by iron-sulfur cluster transfer
Os01g0921100	44	33	23	76	95	105	1.27	1.23	0.73	2.56	2.95	3.19	1.076666667	2.9	1.429481236	9.16E-10	1.38E-08	-	Hypothetical conserved gene	-	-	-	-	-	-	-
Os02g0540700	111	75	83	152	243	159	3.54	3.07	2.91	5.64	8.31	5.32	3.173333333	6.423333333	1.017323093	9.45E-10	1.42E-08	OsPUB45	Similar to Arm repeat-containing protein	-	-	-	-	-	GO:0004842//ubiquitin-protein transferase activity	GO:0016567//protein ubiquitination
Os09g0482200	141	107	120	54	53	48	4.23	4.13	3.98	1.91	1.7	1.51	4.113333333	1.706666667	-1.269126679	9.55E-10	1.43E-08	-	Peptidase A1 domain containing protein	-	-	-	-	-	GO:0003677//DNA binding;GO:0004190//aspartic-type endopeptidase activity;GO:0008233//peptidase activity;GO:0016787//hydrolase activity	GO:0006508//proteolysis;GO:0030163//protein catabolic process
Os09g0482500	141	107	120	54	53	48	4.23	4.13	3.98	1.91	1.7	1.51	4.113333333	1.706666667	-1.269126679	9.55E-10	1.43E-08	-	Peptidase A1 domain containing protein	-	-	-	-	-	GO:0003677//DNA binding;GO:0004190//aspartic-type endopeptidase activity;GO:0008233//peptidase activity;GO:0016787//hydrolase activity	GO:0006508//proteolysis;GO:0030163//protein catabolic process
Os05g0196200	91	75	53	147	179	140	3.33	3.53	2.13	6.26	7.03	5.37	2.996666667	6.22	1.053555965	1.10E-09	1.64E-08	-	Similar to Pollen-specific protein SF21	-	-	-	-	GO:0016020//membrane;GO:0016021//integral component of membrane	-	-
Os01g0787000	21	9	20	54	62	67	0.62	0.34	0.65	1.84	1.94	2.04	0.536666667	1.94	1.853958465	1.55E-09	2.27E-08	prx19	Similar to Peroxidase (EC 1.11.1.7)	Metabolism;Metabolism;Metabolism	Global and overview maps;Global and overview maps;Biosynthesis of other secondary metabolites	ko01100//Metabolic pathways;ko01110//Biosynthesis of secondary metabolites;ko00940//Phenylpropanoid biosynthesis	K00430;K00430;K00430	GO:0005576//extracellular region;GO:0009505//plant-type cell wall;GO:0009506//plasmodesma	GO:0004601//peroxidase activity;GO:0016491//oxidoreductase activity;GO:0020037//heme binding;GO:0046872//metal ion binding	GO:0006979//response to oxidative stress;GO:0042744//hydrogen peroxide catabolic process;GO:0055114//oxidation-reduction process;GO:0098869//cellular oxidant detoxification
Os05g0142000	109	124	124	52	41	50	8	11.7	10.01	4.44	3.23	3.85	9.903333333	3.84	-1.366807888	1.68E-09	2.46E-08	-	Conserved hypothetical protein	-	-	-	-	-	-	-
Os04g0430700	41	43	45	6	7	7	0.77	1.04	0.93	0.13	0.14	0.14	0.913333333	0.136666667	-2.740480078	2.13E-09	3.07E-08	OsSub41	Peptidase S8, subtilisin-related domain containing protein	-	-	-	-	-	GO:0004252//serine-type endopeptidase activity;GO:0008233//peptidase activity;GO:0008236//serine-type peptidase activity;GO:0016787//hydrolase activity	GO:0006508//proteolysis
Os06g0133000	7	10	2	49	38	40	0.16	0.29	0.05	1.27	0.91	0.94	0.166666667	1.04	2.641546029	2.46E-09	3.53E-08	WX1	Granule-bound starch synthase, Synthesis of amylose in endosper	Metabolism;Metabolism;Metabolism	Global and overview maps;Global and overview maps;Carbohydrate metabolism	ko01100//Metabolic pathways;ko01110//Biosynthesis of secondary metabolites;ko00500//Starch and sucrose metabolism	K13679;K13679;K13679	GO:0009501//amyloplast;GO:0009507//chloroplast;GO:0009536//plastid	GO:0004373//glycogen (starch) synthase activity;GO:0009011//starch synthase activity;GO:0016740//transferase activity;GO:0016757//transferase activity, transferring glycosyl groups;GO:0019863//IgE binding;GO:0033840//NDP-glucose-starch glucosyltransferase activity;GO:0043531//ADP binding;GO:0102502//ADP-glucose-starch glucosyltransferase activity	GO:0019252//starch biosynthetic process
Os01g0197700	4	6	3	38	37	34	0.09	0.17	0.07	1	0.89	0.8	0.11	0.896666667	3.027068243	2.91E-09	4.15E-08	Gn1a	Cytokinin oxidase/dehydrogenase, Regulation of grain productio	Metabolism	Metabolism of terpenoids and polyketides	ko00908//Zeatin biosynthesis	K00279	GO:0005576//extracellular region;GO:0005615//extracellular space	GO:0003824//catalytic activity;GO:0016491//oxidoreductase activity;GO:0019139//cytokinin dehydrogenase activity;GO:0050660//flavin adenine dinucleotide binding;GO:0071949//FAD binding	GO:0007275//multicellular organism development;GO:0009690//cytokinin metabolic process;GO:0009736//cytokinin-activated signaling pathway;GO:0010229//inflorescence development;GO:0055114//oxidation-reduction process
Os10g0109900	25	16	8	66	54	65	0.71	0.58	0.25	2.17	1.64	1.93	0.513333333	1.913333333	1.898120386	3.17E-09	4.50E-08	-	Major facilitator superfamily, general substrate transporter domain containing protein	-	-	-	-	GO:0016020//membrane;GO:0016021//integral component of membrane	GO:0015333//peptide:proton symporter activity;GO:0022857//transmembrane transporter activity;GO:0035673//oligopeptide transmembrane transporter activity;GO:1904680//peptide transmembrane transporter activity	GO:0035672//oligopeptide transmembrane transport;GO:0042886//amide transport;GO:0055085//transmembrane transport;GO:1902600//proton transmembrane transport
Os11g0244200	0	0	0	32	22	35	0	0	0	2.42	1.53	2.39	0.001	2.113333333	11.04530462	3.54E-09	4.99E-08	-	Similar to Pisum sativum 17.9 kDa heat shock protein (hsp17.9) (Fragment)	Genetic Information Processing	Folding, sorting and degradation	ko04141//Protein processing in endoplasmic reticulum	K13993	GO:0005783//endoplasmic reticulum	GO:0043621//protein self-association;GO:0051082//unfolded protein binding	GO:0000302//response to reactive oxygen species;GO:0006457//protein folding;GO:0009408//response to heat;GO:0009651//response to salt stress;GO:0042542//response to hydrogen peroxide;GO:0051259//protein complex oligomerization
Os07g0635300	86	106	119	39	44	30	2.22	3.52	3.38	1.17	1.22	0.81	3.04	1.066666667	-1.510961919	4.02E-09	5.64E-08	-	Similar to Cytochrome P450	-	-	-	-	-	GO:0004497//monooxygenase activity;GO:0005506//iron ion binding;GO:0016491//oxidoreductase activity;GO:0016705//oxidoreductase activity, acting on paired donors, with incorporation or reduction of molecular oxygen;GO:0020037//heme binding;GO:0046872//metal ion binding	GO:0055114//oxidation-reduction process
Os07g0634400	109	53	94	27	29	26	4.66	2.91	4.42	1.34	1.33	1.17	3.996666667	1.28	-1.642653443	4.11E-09	5.75E-08	-	HAD-superfamily hydrolase, subfamily IA, variant 3 domain containing protein	Metabolism	Metabolism of cofactors and vitamins	ko00760//Nicotinate and nicotinamide metabolism	K18551	-	GO:0016787//hydrolase activity	-
Os02g0755500	45	27	27	90	85	84	1.36	1.05	0.9	3.18	2.77	2.67	1.103333333	2.873333333	1.380856652	4.12E-09	5.77E-08	-	Similar to UDP-glycosyltransferase 85A8	-	-	-	-	GO:0043231//intracellular membrane-bounded organelle	GO:0008194//UDP-glycosyltransferase activity;GO:0016740//transferase activity;GO:0016757//transferase activity, transferring glycosyl groups;GO:0016758//transferase activity, transferring hexosyl groups;GO:0080043//quercetin 3-O-glucosyltransferase activity;GO:0080044//quercetin 7-O-glucosyltransferase activity	-
Os06g0230100	25	12	21	51	71	71	0.65	0.4	0.6	1.55	1.98	1.94	0.55	1.823333333	1.729074809	4.40E-09	6.14E-08	OsCslA3	Similar to Cellulose synthase-like A1	-	-	-	-	-	-	-
Os12g0255200	164	142	159	69	90	64	3.8	4.25	4.11	1.97	2.35	1.58	4.053333333	1.966666667	-1.043356369	4.55E-09	6.34E-08	-	Staphylococcal nuclease (SNase-like), OB-fold domain containing protein	-	-	-	-	GO:0005634//nucleus;GO:0005737//cytoplasm;GO:0005886//plasma membrane;GO:0016020//membrane	GO:0004518//nuclease activity;GO:0004519//endonuclease activity;GO:0016787//hydrolase activity;GO:0046872//metal ion binding	GO:0090305//nucleic acid phosphodiester bond hydrolysis
Os12g0564400	45	40	40	103	111	86	2.21	2.49	2.11	5.85	5.84	4.39	2.27	5.36	1.239540703	4.64E-09	6.45E-08	PsbP	Similar to Thylakoid lumenal 21.5 kDa protein, chloroplast precursor	-	-	-	-	GO:0009523//photosystem II;GO:0009654//photosystem II oxygen evolving complex;GO:0019898//extrinsic component of membrane	GO:0005509//calcium ion binding	GO:0015979//photosynthesis
MSTRG.20711	187	125	193	65	94	86	18.93	16.22	21.43	7.59	10.15	9.07	18.86	8.936666667	-1.077520957	5.52E-09	7.61E-08	ART3	protein TAR1-like [Populus alba]	-	-	-	-	-	-	-
Os06g0581151	0	0	0	171	146	32	0	0	0	5.4	4.24	0.9	0.001	3.513333333	11.77862475	5.52E-09	7.61E-08	-	Hypothetical protein	-	-	-	-	-	-	-
Os08g0546400	48	36	37	96	88	103	1.09	1.05	0.92	2.53	2.13	2.44	1.02	2.366666667	1.214287372	6.44E-09	8.82E-08	-	UBX domain containing protein	-	-	-	-	-	GO:0005515//protein binding	-
Os07g0491800	17	12	31	61	61	79	0.45	0.41	0.9	1.87	1.72	2.18	0.586666667	1.923333333	1.71299589	7.93E-09	1.08E-07	-	Similar to taxane 13-alpha-hydroxylase	-	-	-	-	-	GO:0004497//monooxygenase activity;GO:0005506//iron ion binding;GO:0016491//oxidoreductase activity;GO:0016705//oxidoreductase activity, acting on paired donors, with incorporation or reduction of molecular oxygen;GO:0020037//heme binding;GO:0046872//metal ion binding	GO:0007275//multicellular organism development;GO:0010268//brassinosteroid homeostasis;GO:0016125//sterol metabolic process;GO:0016132//brassinosteroid biosynthetic process;GO:0055114//oxidation-reduction process
Os11g0275200	99	81	82	27	36	34	5.35	5.63	4.88	1.7	2.09	1.93	5.286666667	1.906666667	-1.471305719	8.05E-09	1.09E-07	-	Similar to Endo-1,3;1,4-beta-D-glucanase precursor (EC 3.2.1.-)	-	-	-	-	-	GO:0016787//hydrolase activity	-
Os02g0163300	74	54	49	22	10	8	4.72	4.43	3.44	1.63	0.68	0.54	4.196666667	0.95	-2.143244459	8.36E-09	1.13E-07	-	Conserved hypothetical protein	-	-	-	-	-	-	-
Os11g0550300	113	96	138	45	53	49	1.24	1.35	1.67	0.58	0.62	0.56	1.42	0.586666667	-1.275278002	8.67E-09	1.17E-07	-	Hypothetical protein	-	-	-	-	-	-	-
Os04g0443900	37	19	33	66	77	99	0.77	0.51	0.75	1.59	1.71	2.15	0.676666667	1.816666667	1.424776502	1.05E-08	1.41E-07	-	Similar to RuBisCO large subunit-binding protein subunit beta, chloroplastic	Genetic Information Processing	Folding, sorting and degradation	ko03018//RNA degradation	K04077	GO:0005829//cytosol;GO:0009507//chloroplast;GO:0009570//chloroplast stroma;GO:0009941//chloroplast envelope	GO:0005524//ATP binding;GO:0051082//unfolded protein binding	GO:0006457//protein folding;GO:0006458//'de novo' protein folding;GO:0042026//protein refolding;GO:0045041//protein import into mitochondrial intermembrane space
Os01g0650000	25	15	12	59	60	58	1.22	0.54	0.48	2.5	1.87	1.46	0.746666667	1.943333333	1.379997151	1.09E-08	1.46E-07	-	Similar to esterase	-	-	-	-	-	-	-
Os11g0644700	127	71	98	40	34	39	8.02	5.76	6.79	2.94	2.29	2.58	6.856666667	2.603333333	-1.39714734	1.10E-08	1.47E-07	-	Plant disease resistance response protein family protein	-	-	-	-	GO:0005576//extracellular region;GO:0048046//apoplast	-	-
Os10g0416500	44	35	47	125	76	110	1.99	2.04	2.34	6.59	3.69	5.22	2.123333333	5.166666667	1.282902938	1.11E-08	1.48E-07	Oschib1	Similar to Chitinase 1 precursor (EC 3.2.1.14) (Tulip bulb chitinase-1) (TBC-1)	-	-	-	-	-	GO:0004553//hydrolase activity, hydrolyzing O-glycosyl compounds;GO:0016787//hydrolase activity;GO:0016798//hydrolase activity, acting on glycosyl bonds	GO:0005975//carbohydrate metabolic process;GO:0008152//metabolic process
Os07g0147550	1	0	1	47	54	34	0.08	0	0.08	4.15	4.39	2.7	0.053333333	3.746666667	6.13442632	1.14E-08	1.52E-07	OsPsbR2	Similar to Photosystem II 10 kDa polypeptide, chloroplast	Metabolism	Energy metabolism	ko00195//Photosynthesis	K03541	GO:0009523//photosystem II;GO:0009654//photosystem II oxygen evolving complex;GO:0016021//integral component of membrane;GO:0042651//thylakoid membrane	-	GO:0015979//photosynthesis
Os11g0700500	137	136	121	53	69	58	5.53	7.05	5.37	2.49	2.99	2.45	5.983333333	2.643333333	-1.178591073	1.20E-08	1.60E-07	-	Similar to Snapdragon myb protein 305 homolog	-	-	-	-	GO:0005634//nucleus	GO:0003677//DNA binding;GO:0043565//sequence-specific DNA binding	GO:0006355//regulation of transcription, DNA-templated
Os11g0149200	0	0	0	23	30	24	0	0	0	2.94	3.53	2.76	0.001	3.076666667	11.58715243	1.22E-08	1.63E-07	-	Conserved hypothetical protein	-	-	-	-	-	-	GO:0045892//negative regulation of transcription, DNA-templated
MSTRG.1306	1	4	0	24	31	41	0.06	0.3	0	1.63	1.97	2.51	0.12	2.036666667	4.085103568	1.31E-08	1.74E-07	--	hypothetical protein DAI22_08g141300 [Oryza sativa Japonica Group]	-	-	-	-	-	-	-
Os03g0822400	4	0	0	29	43	27	0.3	0	0	2.52	3.45	2.12	0.1	2.696666667	4.753105297	1.37E-08	1.81E-07	-	Conserved hypothetical protein	-	-	-	-	GO:0005634//nucleus	-	GO:0032875//regulation of DNA endoreduplication;GO:0045786//negative regulation of cell cycle;GO:0045839//negative regulation of mitotic nuclear division
Os11g0106800	34	21	27	75	87	64	1.73	1.38	1.51	4.45	4.76	3.42	1.54	4.21	1.450889882	1.44E-08	1.89E-07	-	Hypothetical conserved gene	-	-	-	-	-	-	-
Os04g0445700	16	6	16	55	52	44	0.42	0.21	0.45	1.66	1.42	1.25	0.36	1.443333333	2.003335713	1.92E-08	2.50E-07	-	Similar to OSIGBa0140O07.8 protein	Metabolism;Metabolism;Metabolism;Metabolism	Global and overview maps;Global and overview maps;Lipid metabolism;Metabolism of cofactors and vitamins	ko01100//Metabolic pathways;ko01212//Fatty acid metabolism;ko00061//Fatty acid biosynthesis;ko00780//Biotin metabolism	K09458;K09458;K09458;K09458	GO:0005739//mitochondrion	GO:0003824//catalytic activity;GO:0004315//3-oxoacyl-[acyl-carrier-protein] synthase activity;GO:0016740//transferase activity;GO:0016747//transferase activity, transferring acyl groups other than amino-acyl groups	GO:0006633//fatty acid biosynthetic process
Os03g0719450	9	1	3	106	79	43	0.73	0.09	0.29	10.54	7.24	3.84	0.37	7.206666667	4.283734941	2.16E-08	2.80E-07	-	Hypothetical gene	-	-	-	-	-	-	-
Os05g0220600	64	42	52	113	102	118	2.32	1.96	2.08	4.77	3.97	4.49	2.12	4.41	1.056714391	2.19E-08	2.84E-07	OsRhmbd12	Peptidase S54, rhomboid domain containing protein	-	-	-	-	GO:0016020//membrane;GO:0016021//integral component of membrane	GO:0004175//endopeptidase activity;GO:0004252//serine-type endopeptidase activity	GO:0006508//proteolysis
Os06g0145950	57	29	42	94	91	108	1.61	1.03	1.3	3.08	2.75	3.18	1.313333333	3.003333333	1.193331476	2.20E-08	2.85E-07	-	Hypothetical conserved gene	-	-	-	-	-	-	-
Os11g0143200	69	68	50	111	116	186	1.9	2.42	1.52	3.57	3.43	5.38	1.946666667	4.126666667	1.08397104	2.44E-08	3.15E-07	OsCPD1	Similar to Cytochrome P450 90A1 (EC 1.14.-.-)	Metabolism;Metabolism;Metabolism	Global and overview maps;Global and overview maps;Metabolism of terpenoids and polyketides	ko01100//Metabolic pathways;ko01110//Biosynthesis of secondary metabolites;ko00905//Brassinosteroid biosynthesis	K09588;K09588;K09588	GO:0005886//plasma membrane;GO:0016020//membrane;GO:0016021//integral component of membrane	GO:0004497//monooxygenase activity;GO:0005506//iron ion binding;GO:0016491//oxidoreductase activity;GO:0016705//oxidoreductase activity, acting on paired donors, with incorporation or reduction of molecular oxygen;GO:0020037//heme binding;GO:0046872//metal ion binding;GO:0080132//fatty acid alpha-hydroxylase activity	GO:0006629//lipid metabolic process;GO:0006694//steroid biosynthetic process;GO:0007275//multicellular organism development;GO:0010268//brassinosteroid homeostasis;GO:0016125//sterol metabolic process;GO:0016132//brassinosteroid biosynthetic process;GO:0055114//oxidation-reduction process
Os06g0106800	90	80	108	35	43	28	2.48	2.84	3.28	1.12	1.27	0.81	2.866666667	1.066666667	-1.426264755	2.48E-08	3.20E-07	-	Similar to glycoside hydrolase, family 28	-	-	-	-	GO:0005576//extracellular region	GO:0004650//polygalacturonase activity;GO:0016787//hydrolase activity;GO:0016798//hydrolase activity, acting on glycosyl bonds	GO:0005975//carbohydrate metabolic process;GO:0008152//metabolic process;GO:0071555//cell wall organization
Os04g0531900	112	73	127	50	26	39	4.16	3.48	5.18	2.17	1.04	1.52	4.273333333	1.576666667	-1.438484173	2.54E-08	3.28E-07	-	Short-chain dehydrogenase/reductase SDR domain containing protein	Metabolism;Metabolism	Global and overview maps;Metabolism of terpenoids and polyketides	ko01110//Biosynthesis of secondary metabolites;ko00902//Monoterpenoid biosynthesis	K15095;K15095	GO:0016020//membrane	-	GO:0055114//oxidation-reduction process
Os02g0742700	3	0	0	30	31	36	0.09	0	0	1.08	1.03	1.17	0.03	1.093333333	5.187627003	3.49E-08	4.44E-07	-	Conserved hypothetical protein	-	-	-	-	-	-	-
Os10g0164500	1	0	3	32	43	19	0.03	0	0.1	1.13	1.39	0.6	0.043333333	1.04	4.584962501	3.50E-08	4.44E-07	-	Similar to Cytochrome P450 family protein, expressed	-	-	-	-	GO:0016020//membrane	GO:0005506//iron ion binding;GO:0016705//oxidoreductase activity, acting on paired donors, with incorporation or reduction of molecular oxygen;GO:0016709//oxidoreductase activity, acting on paired donors, with incorporation or reduction of molecular oxygen, NAD(P)H as one donor, and incorporation of one atom of oxygen;GO:0020037//heme binding	GO:0055114//oxidation-reduction process
Os11g0636050	0	0	0	24	26	18	0	0	0	0.72	0.72	0.49	0.001	0.643333333	9.329422631	3.80E-08	4.81E-07	-	Hypothetical protein	-	-	-	-	-	-	GO:0032196//transposition
Os08g0233400	156	127	144	68	77	70	4.88	5.1	4.95	2.48	2.58	2.3	4.976666667	2.453333333	-1.020436494	4.17E-08	5.26E-07	-	Ankyrin repeat domain containing protein	-	-	-	-	-	GO:0005515//protein binding	-
Os06g0694200	3	5	0	25	35	30	0.1	0.22	0	1.02	1.31	1.1	0.106666667	1.143333333	3.422064766	4.70E-08	5.89E-07	OsGELP88	Esterase, SGNH hydrolase-type domain containing protein	-	-	-	-	-	GO:0016788//hydrolase activity, acting on ester bonds	-
Os01g0618400	38	29	42	93	73	95	0.79	0.78	0.96	2.26	1.63	2.08	0.843333333	1.99	1.238593547	5.19E-08	6.47E-07	OsRH25	Similar to RNA helicase (Fragment)	-	-	-	-	GO:0009507//chloroplast	GO:0000166//nucleotide binding;GO:0003676//nucleic acid binding;GO:0003723//RNA binding;GO:0003724//RNA helicase activity;GO:0004386//helicase activity;GO:0005524//ATP binding;GO:0016787//hydrolase activity	-
Os03g0781000	31	37	32	74	85	87	0.68	1.04	0.77	1.88	1.99	2	0.83	1.956666667	1.237214761	5.83E-08	7.24E-07	-	Conserved hypothetical protein	-	-	-	-	-	GO:0005525//GTP binding	-
Os06g0701700	27	29	35	83	72	77	0.7	0.97	1	2.51	2.01	2.27	0.89	2.263333333	1.346571833	6.13E-08	7.58E-07	HKT1	Ion transporter , Na+/K+ sympor	-	-	-	-	GO:0005886//plasma membrane;GO:0016020//membrane;GO:0016021//integral component of membrane	GO:0008324//cation transmembrane transporter activity	GO:0006811//ion transport;GO:0006812//cation transport;GO:0006813//potassium ion transport;GO:0006814//sodium ion transport;GO:0055085//transmembrane transport;GO:0098655//cation transmembrane transport
Os03g0815700	91	58	72	19	23	34	2.9	2.38	2.52	0.71	0.79	1.14	2.6	0.88	-1.562936194	6.44E-08	7.95E-07	SPIN1	K Homology domain containing protein, Nuclear RNA/DNA binding protein of the STAR (Signal Transduction and Activation of RNA) family, Flowering time contro	-	-	-	-	GO:0005634//nucleus	GO:0003676//nucleic acid binding;GO:0003677//DNA binding;GO:0003723//RNA binding;GO:0005515//protein binding	GO:0009908//flower development;GO:0048577//negative regulation of short-day photoperiodism, flowering;GO:0048579//negative regulation of long-day photoperiodism, flowering
Os05g0375466	1	1	1	29	27	35	0.04	0.05	0.04	1.21	1.04	1.32	0.043333333	1.19	4.779340546	6.50E-08	8.01E-07	-	Non-protein coding transcript	-	-	-	-	-	-	-
Os03g0856700	23	8	19	56	49	61	0.69	0.31	0.62	1.95	1.57	1.91	0.54	1.81	1.744958385	6.96E-08	8.55E-07	GA20OX1	Gibberellin 20 oxidase 1 (EC 1.14.11.-) (Gibberellin C-20 oxidase 1) (GA 20-oxidase 1	Metabolism;Metabolism;Metabolism	Global and overview maps;Global and overview maps;Metabolism of terpenoids and polyketides	ko01100//Metabolic pathways;ko01110//Biosynthesis of secondary metabolites;ko00904//Diterpenoid biosynthesis	K05282;K05282;K05282	-	GO:0016491//oxidoreductase activity;GO:0045544//gibberellin 20-oxidase activity;GO:0046872//metal ion binding;GO:0051213//dioxygenase activity	GO:0009416//response to light stimulus;GO:0009685//gibberellin metabolic process;GO:0009686//gibberellin biosynthetic process;GO:0009826//unidimensional cell growth;GO:0009908//flower development;GO:0055114//oxidation-reduction process
Os09g0424300	16	25	19	57	74	56	0.38	0.78	0.51	1.6	1.92	1.41	0.556666667	1.643333333	1.561739544	6.98E-08	8.56E-07	SAMDC1	S-adenosylmethionine decarboxylase	Metabolism;Metabolism;Metabolism	Global and overview maps;Amino acid metabolism;Amino acid metabolism	ko01100//Metabolic pathways;ko00270//Cysteine and methionine metabolism;ko00330//Arginine and proline metabolism	K01611;K01611;K01611	GO:0005829//cytosol	GO:0004014//adenosylmethionine decarboxylase activity;GO:0016829//lyase activity;GO:0016831//carboxy-lyase activity	GO:0006557//S-adenosylmethioninamine biosynthetic process;GO:0006596//polyamine biosynthetic process;GO:0006597//spermine biosynthetic process;GO:0008295//spermidine biosynthetic process
Os01g0259300	27	24	38	72	72	83	2.42	2.76	3.74	7.51	6.92	7.8	2.973333333	7.41	1.317392333	8.02E-08	9.80E-07	-	Non-protein coding transcript	-	-	-	-	-	-	-
Os11g0323860	88	72	80	34	34	21	6.63	7.06	6.67	2.96	2.81	1.67	6.786666667	2.48	-1.452363035	9.56E-08	1.16E-06	-	Hypothetical conserved gene	-	-	-	-	-	-	-
Os11g0412484	88	72	80	34	34	21	6.63	7.06	6.67	2.96	2.81	1.67	6.786666667	2.48	-1.452363035	9.56E-08	1.16E-06	-	Hypothetical conserved gene	-	-	-	-	-	-	-
MSTRG.20854	4	4	2	18	45	30	0.2	0.25	0.11	1.03	2.37	1.54	0.186666667	1.646666667	3.14101231	1.01E-07	1.21E-06	--	pumilio domain-containing protein PPD1-like [Oryza sativa Japonica Group]	-	-	-	-	-	-	-
Os07g0153150	8	3	6	33	26	44	0.17	0.1	0.16	0.85	0.65	0.99	0.143333333	0.83	2.533737177	1.03E-07	1.24E-06	-	Conserved hypothetical protein	-	-	-	-	-	-	GO:0032196//transposition
Os07g0635700	123	95	95	46	46	48	3.72	3.69	3.16	1.62	1.49	1.52	3.523333333	1.543333333	-1.190891278	1.11E-07	1.33E-06	-	Cytochrome P450 family protein	-	-	-	-	-	GO:0004497//monooxygenase activity;GO:0005506//iron ion binding;GO:0016491//oxidoreductase activity;GO:0016705//oxidoreductase activity, acting on paired donors, with incorporation or reduction of molecular oxygen;GO:0020037//heme binding;GO:0046872//metal ion binding	GO:0055114//oxidation-reduction process
Os02g0620400	156	100	155	52	60	85	9.9	8.16	10.82	3.84	4.09	5.66	9.626666667	4.53	-1.087525286	1.58E-07	1.86E-06	-	RmlC-like jelly roll fold domain containing protein	-	-	-	-	-	-	-
Os07g0679000	148	121	127	73	65	59	2.68	2.81	2.53	1.54	1.26	1.12	2.673333333	1.306666667	-1.032748582	1.79E-07	2.09E-06	OsHAK9	Similar to Potassium transporter 2 (AtPOT2) (AtKUP2) (AtKT2)	-	-	-	-	GO:0005886//plasma membrane;GO:0016020//membrane;GO:0016021//integral component of membrane	GO:0015079//potassium ion transmembrane transporter activity	GO:0006811//ion transport;GO:0006813//potassium ion transport;GO:0071805//potassium ion transmembrane transport
Os03g0138700	144	179	209	85	87	101	3.14	5.02	5.01	2.16	2.04	2.31	4.39	2.17	-1.016525897	1.84E-07	2.14E-06	-	TGF-beta receptor, type I/II extracellular region family protein	-	-	-	-	GO:0016020//membrane;GO:0016021//integral component of membrane	GO:0015333//peptide:proton symporter activity;GO:0022857//transmembrane transporter activity;GO:0035673//oligopeptide transmembrane transporter activity;GO:1904680//peptide transmembrane transporter activity	GO:0035672//oligopeptide transmembrane transport;GO:0042886//amide transport;GO:0055085//transmembrane transport;GO:1902600//proton transmembrane transport
Os05g0495700	24	17	33	65	65	68	0.56	0.46	0.8	1.72	1.61	1.59	0.606666667	1.64	1.434719865	2.06E-07	2.38E-06	GPDH1	Similar to Glycerol-3-phosphate dehydrogenase	Metabolism;Metabolism	Global and overview maps;Lipid metabolism	ko01110//Biosynthesis of secondary metabolites;ko00564//Glycerophospholipid metabolism	K00006;K00006	GO:0005737//cytoplasm;GO:0005829//cytosol;GO:0009331//glycerol-3-phosphate dehydrogenase complex	GO:0004367//glycerol-3-phosphate dehydrogenase [NAD+] activity;GO:0016491//oxidoreductase activity;GO:0016616//oxidoreductase activity, acting on the CH-OH group of donors, NAD or NADP as acceptor;GO:0047952//glycerol-3-phosphate dehydrogenase [NAD(P)+] activity;GO:0051287//NAD binding	GO:0005975//carbohydrate metabolic process;GO:0006072//glycerol-3-phosphate metabolic process;GO:0006116//NADH oxidation;GO:0046168//glycerol-3-phosphate catabolic process;GO:0055114//oxidation-reduction process
Os01g0495701	33	36	33	0	2	0	1.03	1.46	1.15	0	0.07	0	1.213333333	0.023333333	-5.700439718	2.15E-07	2.49E-06	-	Hypothetical conserved gene	-	-	-	-	-	-	-
Os01g0651300	16	9	12	39	58	40	0.77	0.56	0.64	2.18	3.02	2.02	0.656666667	2.406666667	1.873803207	2.16E-07	2.49E-06	-	Similar to GDSL-motif lipase/hydrolase-like protein	-	-	-	-	-	-	-
Os10g0469300	117	124	77	43	41	49	1.8	2.44	1.3	0.76	0.67	0.79	1.846666667	0.74	-1.3193263	2.21E-07	2.54E-06	-	Leucine-rich repeat, N-terminal domain containing protein	-	-	-	-	GO:0016021//integral component of membrane	GO:0005515//protein binding	-
Os11g0106900	56	47	64	79	134	138	3.42	3.62	4.27	5.55	8.71	8.77	3.77	7.676666667	1.025915482	2.26E-07	2.60E-06	LBD11-1	Lateral organ boundaries, LOB domain containing protein	-	-	-	-	-	-	-
Os07g0657100	62	47	38	8	13	17	3.68	3.58	2.48	0.55	0.83	1.06	3.246666667	0.813333333	-1.997040625	2.41E-07	2.76E-06	GLYI10	Glyoxalase I, Abiotic stress toleranc	-	-	-	-	-	-	-
Os03g0130100	134	85	110	25	40	69	3.33	2.71	3	0.72	1.07	1.8	3.013333333	1.196666667	-1.332338929	2.60E-07	2.98E-06	-	Similar to Acyl-activating enzyme 11	-	-	-	-	-	GO:0003824//catalytic activity	-
Os01g0651400	14	14	9	37	47	51	0.71	0.92	0.51	2.2	2.57	2.73	0.713333333	2.5	1.809279799	2.88E-07	3.28E-06	-	Lipase, GDSL domain containing protein	-	-	-	-	-	-	-
Os03g0431600	33	26	22	3	1	0	1.04	1.06	0.77	0.11	0.03	0	0.956666667	0.046666667	-4.357552005	2.97E-07	3.38E-06	-	Hypothetical conserved gene	-	-	-	-	-	-	-
Os11g0661800	37	46	49	91	111	87	1.01	1.62	1.47	2.9	3.26	2.5	1.366666667	2.886666667	1.078743115	3.15E-07	3.57E-06	-	Concanavalin A-like lectin/glucanase domain containing protein	-	-	-	-	-	-	GO:0007166//cell surface receptor signaling pathway
Os12g0544600	50	32	37	84	78	99	1.21	1	0.97	2.38	2.02	2.5	1.06	2.3	1.117569596	3.24E-07	3.67E-06	-	Conserved hypothetical protein	-	-	-	-	-	-	-
Os05g0442400	3	2	6	20	34	31	0.16	0.13	0.34	1.21	1.9	1.69	0.21	1.6	2.929610672	4.05E-07	4.54E-06	MID1	R-R-type MYB-like transcription factor, Response to drought stress during reproductive developmen	-	-	-	-	GO:0005634//nucleus	GO:0003677//DNA binding	-
Os09g0278401	0	0	0	19	16	16	0	0	0	1.8	1.4	1.37	0.001	1.523333333	10.57301595	4.51E-07	5.03E-06	-	Hypothetical protein	-	-	-	-	-	-	-
Os01g0172600	72	89	86	25	38	36	4.49	7.12	5.87	1.83	2.55	2.34	5.826666667	2.24	-1.379172047	5.02E-07	5.56E-06	-	Similar to electron carrier/ heme binding / peroxidase	Metabolism;Metabolism;Metabolism	Global and overview maps;Global and overview maps;Biosynthesis of other secondary metabolites	ko01100//Metabolic pathways;ko01110//Biosynthesis of secondary metabolites;ko00940//Phenylpropanoid biosynthesis	K00430;K00430;K00430	GO:0009505//plant-type cell wall;GO:0009506//plasmodesma	GO:0004601//peroxidase activity;GO:0016491//oxidoreductase activity;GO:0020037//heme binding;GO:0046872//metal ion binding	GO:0006979//response to oxidative stress;GO:0042744//hydrogen peroxide catabolic process;GO:0055114//oxidation-reduction process;GO:0098869//cellular oxidant detoxification
Os11g0590700	117	77	96	54	33	35	1.59	1.34	1.43	0.85	0.48	0.5	1.453333333	0.61	-1.252484486	5.07E-07	5.61E-06	-	NB-ARC domain containing protein	-	-	-	-	-	GO:0000166//nucleotide binding;GO:0005524//ATP binding;GO:0043531//ADP binding	GO:0006952//defense response
Os08g0507702	104	58	99	29	39	39	2.86	2.08	3.01	0.92	1.17	1.13	2.65	1.073333333	-1.303894172	5.55E-07	6.10E-06	-	Cytochrome P450 family protein	-	-	-	-	GO:0016020//membrane	GO:0004497//monooxygenase activity;GO:0005506//iron ion binding;GO:0016491//oxidoreductase activity;GO:0016705//oxidoreductase activity, acting on paired donors, with incorporation or reduction of molecular oxygen;GO:0016709//oxidoreductase activity, acting on paired donors, with incorporation or reduction of molecular oxygen, NAD(P)H as one donor, and incorporation of one atom of oxygen;GO:00200…	GO:0016102//diterpenoid biosynthetic process;GO:0055114//oxidation-reduction process
Os06g0699500	64	33	61	80	138	113	5.42	3.56	5.67	7.88	12.57	10.07	4.883333333	10.17333333	1.058854298	5.76E-07	6.33E-06	-	Tautomerase domain containing protein	Metabolism;Metabolism;Metabolism	Global and overview maps;Amino acid metabolism;Amino acid metabolism	ko01100//Metabolic pathways;ko00360//Phenylalanine metabolism;ko00350//Tyrosine metabolism	K07253;K07253;K07253	GO:0009507//chloroplast	-	-
Os03g0656900	42	22	41	78	68	96	1.27	0.85	1.36	2.75	2.21	3.04	1.16	2.666666667	1.200912694	5.97E-07	6.55E-06	NUS1	Plastid RNA-binding protein, Regulation of chloroplast RNA metabolism, Early chloroplast development under cold stres	-	-	-	-	GO:0009507//chloroplast	GO:0003723//RNA binding	GO:0006353//DNA-templated transcription, termination;GO:0006355//regulation of transcription, DNA-templated
Os11g0219400	0	0	0	7	18	28	0	0	0	0.19	0.44	0.67	0.001	0.433333333	8.759333407	6.47E-07	7.08E-06	-	Ankyrin repeat containing protein	-	-	-	-	-	GO:0005515//protein binding	GO:0016567//protein ubiquitination;GO:0045732//positive regulation of protein catabolic process
Os07g0616500	126	86	111	48	57	50	4.26	3.73	4.12	1.89	2.07	1.77	4.036666667	1.91	-1.079591821	6.80E-07	7.42E-06	GLO5	Similar to (S)-2-hydroxy-acid oxidase, peroxisomal (EC 1.1.3.15) (Glycolate oxidase) (GOX) (Short chain alpha-hydroxy acid oxidase)	Metabolism;Metabolism;Metabolism;Cellular Processes;Metabolism	Global and overview maps;Global and overview maps;Global and overview maps;Transport and catabolism;Carbohydrate metabolism	ko01100//Metabolic pathways;ko01110//Biosynthesis of secondary metabolites;ko01200//Carbon metabolism;ko04146//Peroxisome;ko00630//Glyoxylate and dicarboxylate metabolism	K11517;K11517;K11517;K11517;K11517	GO:0005777//peroxisome	GO:0003824//catalytic activity;GO:0003973//(S)-2-hydroxy-acid oxidase activity;GO:0004459//L-lactate dehydrogenase activity;GO:0005515//protein binding;GO:0008891//glycolate oxidase activity;GO:0010181//FMN binding;GO:0016491//oxidoreductase activity;GO:0052852//very-long-chain-(S)-2-hydroxy-acid oxidase activity;GO:0052853//long-chain-(S)-2-hydroxy-long-chain-acid oxidase activity;GO:0052854//me…	GO:0009853//photorespiration;GO:0009854//oxidative photosynthetic carbon pathway;GO:0010109//regulation of photosynthesis;GO:0016032//viral process;GO:0019048//modulation by virus of host morphology or physiology;GO:0019516//lactate oxidation;GO:0055114//oxidation-reduction process
Os05g0217800	39	48	46	102	77	109	1.67	2.61	2.17	5.09	3.54	4.87	2.15	4.5	1.065588342	7.12E-07	7.74E-06	OsBURP02	BURP domain containing protein	-	-	-	-	-	-	-
Os12g0454600	129	105	121	60	51	67	7.46	7.81	7.7	4.04	3.17	4.07	7.656666667	3.76	-1.025983789	7.32E-07	7.93E-06	OsENODL24	Cupredoxin domain containing protein	-	-	-	-	GO:0046658//anchored component of plasma membrane	GO:0009055//electron transfer activity	GO:0022900//electron transport chain
Os12g0508200	86	59	83	32	30	30	5.16	4.55	5.48	2.24	2.03	1.94	5.063333333	2.07	-1.290456696	7.73E-07	8.35E-06	-	Conserved hypothetical protein	-	-	-	-	-	-	-
Os03g0638900	56	36	54	18	10	13	1.89	1.56	2.01	0.71	0.36	0.46	1.82	0.51	-1.835369298	8.00E-07	8.62E-06	OsFbox157	Cyclin-like F-box domain containing protein	-	-	-	-	GO:0019005//SCF ubiquitin ligase complex	GO:0005515//protein binding	GO:0016567//protein ubiquitination;GO:0031146//SCF-dependent proteasomal ubiquitin-dependent protein catabolic process
Os07g0143200	112	80	96	40	39	53	4.34	3.99	4.1	1.8	1.63	2.16	4.143333333	1.863333333	-1.152906108	8.48E-07	9.09E-06	OsPIF14	Phytochrome-interacting bHLH factor, Cross-talk between light and stress signalin	Environmental Information Processing	Signal transduction	ko04075//Plant hormone signal transduction	K16189	-	GO:0046983//protein dimerization activity	GO:0006355//regulation of transcription, DNA-templated
Os03g0324900	30	18	20	54	55	70	1.07	0.82	0.78	2.23	2.1	2.61	0.89	2.313333333	1.378095921	9.13E-07	9.75E-06	-	Zinc finger, RING/FYVE/PHD-type domain containing protein	-	-	-	-	GO:0005737//cytoplasm	GO:0061630//ubiquitin protein ligase activity	GO:0016567//protein ubiquitination
Os10g0466800	84	62	63	22	32	27	4.63	4.39	3.82	1.41	1.89	1.56	4.28	1.62	-1.401616984	9.89E-07	1.05E-05	-	Conserved hypothetical protein	-	-	-	-	-	-	-
MSTRG.20727	6	5	1	20	25	40	0.36	0.39	0.07	1.4	1.61	2.52	0.273333333	1.843333333	2.753583666	1.14E-06	1.20E-05	--	hypothetical protein [Oryza sativa Japonica Group]	-	-	-	-	-	-	-
Os04g0677000	7	4	2	25	25	33	0.26	0.19	0.08	1.08	0.99	1.28	0.176666667	1.116666667	2.660096831	1.20E-06	1.26E-05	-	Protein of unknown function DUF1677, Oryza sativa family protein	-	-	-	-	-	-	-
Os05g0586400	89	66	85	33	32	38	1.39	1.32	1.45	0.6	0.53	0.62	1.386666667	0.583333333	-1.249228606	1.26E-06	1.32E-05	-	Protein of unknown function DUF3133 domain containing protein	-	-	-	-	-	-	-
Os01g0359800	9	5	8	27	36	36	0.11	0.08	0.11	0.39	0.47	0.46	0.1	0.44	2.137503524	1.29E-06	1.35E-05	-	Similar to NB-ARC domain containing protein	-	-	-	-	-	GO:0000166//nucleotide binding;GO:0005524//ATP binding;GO:0043531//ADP binding	GO:0006952//defense response
Os02g0114400	50	26	46	84	84	88	3.52	2.35	3.56	6.89	6.35	6.5	3.143333333	6.58	1.065792314	1.37E-06	1.43E-05	GPAT	Similar to glycerol-3-phosphate acyltransferase 8	Metabolism;Metabolism;Metabolism;Metabolism	Global and overview maps;Global and overview maps;Lipid metabolism;Lipid metabolism	ko01100//Metabolic pathways;ko01110//Biosynthesis of secondary metabolites;ko00564//Glycerophospholipid metabolism;ko00561//Glycerolipid metabolism	K13508;K13508;K13508;K13508	GO:0016020//membrane;GO:0016021//integral component of membrane	GO:0016791//phosphatase activity;GO:0090447//glycerol-3-phosphate 2-O-acyltransferase activity	GO:0010143//cutin biosynthetic process;GO:0016311//dephosphorylation
Os01g0184050	0	0	0	5	14	32	0	0	0	0.38	0.98	2.16	0.001	1.173333333	10.19639721	1.38E-06	1.44E-05	-	Hypothetical protein	-	-	-	-	-	-	-
Os01g0115752	41	21	29	0	6	7	0.92	0.62	0.72	0	0.14	0.17	0.753333333	0.103333333	-2.865982652	1.46E-06	1.52E-05	-	Non-protein coding transcript	-	-	-	-	-	-	-
Os11g0471300	147	102	104	51	72	51	1.94	1.73	1.51	0.78	1.02	0.71	1.726666667	0.836666667	-1.045264734	1.51E-06	1.57E-05	-	Similar to OSIGBa0145N07.3 protein	-	-	-	-	-	-	-
Os08g0494100	148	103	102	44	63	68	6.94	6.22	5.26	2.4	3.2	3.35	6.14	2.983333333	-1.041313474	1.53E-06	1.59E-05	MADS62	MADS box transcription factor, Pollen maturatio	-	-	-	-	GO:0005634//nucleus	GO:0000976//transcription regulatory region sequence-specific DNA binding;GO:0000977//RNA polymerase II regulatory region sequence-specific DNA binding;GO:0000981//DNA-binding transcription factor activity, RNA polymerase II-specific;GO:0003677//DNA binding;GO:0008134//transcription factor binding;GO:0043565//sequence-specific DNA binding;GO:0044212//transcription regulatory region DNA binding;GO…	GO:0007275//multicellular organism development;GO:0045944//positive regulation of transcription by RNA polymerase II
Os01g0546400	41	35	30	8	5	10	1.67	1.83	1.34	0.38	0.22	0.43	1.613333333	0.343333333	-2.23236271	1.54E-06	1.60E-05	FCO6	Protein of unknown function DUF6, transmembrane domain containing protein	-	-	-	-	GO:0005886//plasma membrane;GO:0016020//membrane;GO:0016021//integral component of membrane	GO:0022857//transmembrane transporter activity	GO:0055085//transmembrane transport
Os10g0148400	82	59	65	33	24	22	2.39	2.21	2.08	1.12	0.75	0.67	2.226666667	0.846666667	-1.395019606	1.58E-06	1.63E-05	-	Similar to POT family protein	-	-	-	-	GO:0016020//membrane;GO:0016021//integral component of membrane	GO:0015333//peptide:proton symporter activity;GO:0022857//transmembrane transporter activity;GO:0035673//oligopeptide transmembrane transporter activity;GO:1904680//peptide transmembrane transporter activity	GO:0035672//oligopeptide transmembrane transport;GO:0042886//amide transport;GO:0055085//transmembrane transport;GO:1902600//proton transmembrane transport
Os04g0390100	42	37	27	68	101	72	1.31	1.48	0.92	2.47	3.38	2.35	1.236666667	2.733333333	1.144204723	1.60E-06	1.65E-05	-	Heavy metal transport/detoxification protein domain containing protein	-	-	-	-	-	GO:0046872//metal ion binding	GO:0030001//metal ion transport
Os01g0617700	65	44	52	18	17	19	1.09	0.95	0.96	0.35	0.3	0.33	1	0.326666667	-1.614108846	1.61E-06	1.66E-05	CENP-C	Similar to CENP-C (Fragment)	-	-	-	-	GO:0000776//kinetochore;GO:0000778//condensed nuclear chromosome kinetochore;GO:0005623//cell	GO:0019237//centromeric DNA binding	GO:0051315//attachment of mitotic spindle microtubules to kinetochore;GO:0051382//kinetochore assembly;GO:0051455//attachment of spindle microtubules to kinetochore involved in homologous chromosome segregation
Os08g0543500	61	34	63	20	12	16	0.76	0.54	0.86	0.29	0.16	0.21	0.72	0.22	-1.710493383	1.63E-06	1.68E-05	-	Similar to NBS-LRR type resistance protein (Fragment)	-	-	-	-	-	GO:0000166//nucleotide binding;GO:0005524//ATP binding;GO:0043531//ADP binding	GO:0006952//defense response
Os10g0525500	103	102	79	47	34	46	5.66	7.2	4.77	3	2	2.65	5.876666667	2.55	-1.204500822	1.64E-06	1.69E-05	OsGSTU21	Similar to glutathione transferase31	Metabolism;Metabolism	Global and overview maps;Metabolism of other amino acids	ko01100//Metabolic pathways;ko00480//Glutathione metabolism	K00799;K00799	GO:0005737//cytoplasm	GO:0004364//glutathione transferase activity;GO:0005515//protein binding;GO:0016740//transferase activity	GO:0006749//glutathione metabolic process
Os11g0569600	124	108	113	62	50	63	1.68	1.88	1.68	0.98	0.73	0.89	1.746666667	0.866666667	-1.011055189	1.68E-06	1.73E-05	-	Similar to Receptor kinase-like protein	Organismal Systems	Environmental adaptation	ko04626//Plant-pathogen interaction	K13437	GO:0016020//membrane;GO:0016021//integral component of membrane	GO:0000166//nucleotide binding;GO:0004672//protein kinase activity;GO:0004674//protein serine/threonine kinase activity;GO:0005515//protein binding;GO:0005524//ATP binding;GO:0016301//kinase activity;GO:0016740//transferase activity	GO:0006468//protein phosphorylation;GO:0016310//phosphorylation
Os01g0148500	63	36	53	11	19	17	1.98	1.45	1.83	0.4	0.64	0.56	1.753333333	0.533333333	-1.716990894	1.68E-06	1.73E-05	-	Protein of unknown function DUF1677, Oryza sativa family protein	-	-	-	-	-	GO:0005515//protein binding	-
Os08g0547300	36	32	16	68	62	79	0.83	0.95	0.41	1.82	1.53	1.91	0.73	1.753333333	1.26413193	1.75E-06	1.80E-05	-	Similar to Cytochrome P450 78A1 (EC 1.14.-.-) (CYPLXXVIII)	-	-	-	-	GO:0016020//membrane;GO:0016021//integral component of membrane	GO:0004497//monooxygenase activity;GO:0005506//iron ion binding;GO:0016491//oxidoreductase activity;GO:0016705//oxidoreductase activity, acting on paired donors, with incorporation or reduction of molecular oxygen;GO:0016709//oxidoreductase activity, acting on paired donors, with incorporation or reduction of molecular oxygen, NAD(P)H as one donor, and incorporation of one atom of oxygen;GO:00200…	GO:0055114//oxidation-reduction process
Os09g0537700	27	26	18	77	41	77	1.22	1.51	0.89	4.05	1.98	3.65	1.206666667	3.226666667	1.41901735	1.77E-06	1.81E-05	RNS4	S-like ribonuclease, Salinity tolerance, Abiotic stress response, Regulation of photomorphogenesi	-	-	-	-	GO:0005576//extracellular region	GO:0003723//RNA binding;GO:0004521//endoribonuclease activity;GO:0033897//ribonuclease T2 activity	GO:0006401//RNA catabolic process;GO:0090502//RNA phosphodiester bond hydrolysis, endonucleolytic
Os02g0703700	0	0	3	15	27	28	0	0	0.07	0.43	0.69	0.7	0.023333333	0.606666667	4.700439718	1.83E-06	1.87E-05	-	Hypothetical protein	-	-	-	-	-	-	-
Os08g0249100	103	41	60	25	22	23	1.96	1	1.26	0.55	0.45	0.46	1.406666667	0.486666667	-1.53127463	1.94E-06	1.98E-05	OsRLCK249	Serine/threonine protein kinase-related domain containing protein	-	-	-	-	GO:0005886//plasma membrane	GO:0004672//protein kinase activity;GO:0004675//transmembrane receptor protein serine/threonine kinase activity;GO:0005524//ATP binding	GO:0006468//protein phosphorylation;GO:0007178//transmembrane receptor protein serine/threonine kinase signaling pathway
Os03g0753100	50	24	25	6	5	7	1.89	1.16	1.04	0.26	0.2	0.28	1.363333333	0.246666667	-2.466503667	1.95E-06	1.99E-05	PAP2	MADS-box transcription factor, Inflorescence and spikelet developmen	-	-	-	-	GO:0005634//nucleus	GO:0000976//transcription regulatory region sequence-specific DNA binding;GO:0000977//RNA polymerase II regulatory region sequence-specific DNA binding;GO:0000981//DNA-binding transcription factor activity, RNA polymerase II-specific;GO:0003677//DNA binding;GO:0003700//DNA-binding transcription factor activity;GO:0008134//transcription factor binding;GO:0043565//sequence-specific DNA binding;GO:0…	GO:0006355//regulation of transcription, DNA-templated;GO:0007275//multicellular organism development;GO:0045944//positive regulation of transcription by RNA polymerase II;GO:0048481//plant ovule development
Os02g0163500	68	63	52	20	22	26	4.04	4.81	3.4	1.38	1.4	1.62	4.083333333	1.466666667	-1.47720632	2.19E-06	2.22E-05	-	Conserved hypothetical protein	-	-	-	-	-	-	-
Os09g0559600	119	90	85	47	48	45	9.82	9.55	7.72	4.52	4.25	3.9	9.03	4.223333333	-1.096343869	2.22E-06	2.25E-05	-	Thioredoxin domain 2 containing protein	-	-	-	-	GO:0005623//cell	GO:0015035//protein disulfide oxidoreductase activity	GO:0006662//glycerol ether metabolic process;GO:0045454//cell redox homeostasis
Os11g0634200	99	85	91	40	37	52	4.66	5.15	4.71	2.19	1.87	2.57	4.84	2.21	-1.130960678	2.47E-06	2.47E-05	-	Conserved hypothetical protein	-	-	-	-	-	-	-
Os01g0863300	17	6	16	43	47	38	0.8	0.36	0.83	2.36	2.38	1.88	0.663333333	2.206666667	1.734062786	2.54E-06	2.54E-05	-	Similar to MCB2 protein	-	-	-	-	GO:0005634//nucleus	GO:0003677//DNA binding	-
Os12g0433700	20	28	27	54	62	71	1.52	2.73	2.25	4.77	5.05	5.66	2.166666667	5.16	1.251893848	2.85E-06	2.84E-05	-	Lg106-like family protein	-	-	-	-	-	-	-
Os11g0149400	37	28	32	7	9	4	2.07	2.01	1.9	0.46	0.54	0.23	1.993333333	0.41	-2.281487169	2.86E-06	2.85E-05	OsPSK2	Similar to Phytosulfokines 2 precursor	-	-	-	-	GO:0005576//extracellular region	GO:0008083//growth factor activity	GO:0007165//signal transduction;GO:0007275//multicellular organism development;GO:0008283//cell proliferation;GO:0030154//cell differentiation
Os11g0153500	70	58	56	20	30	19	2.79	2.97	2.46	0.93	1.28	0.8	2.74	1.003333333	-1.449374907	2.96E-06	2.94E-05	-	Protein of unknown function DUF3049 domain containing protein	-	-	-	-	-	-	-
Os11g0449600	0	0	0	10	15	16	0	0	0	1.06	1.47	1.53	0.001	1.353333333	10.40230151	3.19E-06	3.14E-05	OsRALF-32	Conserved hypothetical protein	-	-	-	-	-	-	-
Os08g0176900	78	67	87	35	35	31	2.56	2.11	2.34	1.63	0.96	0.81	2.336666667	1.133333333	-1.043879698	3.20E-06	3.15E-05	OsbZIP64	Similar to Transcription factor HBP-1b(C38) (Fragment)	Environmental Information Processing	Signal transduction	ko04075//Plant hormone signal transduction	K14431	GO:0005634//nucleus	GO:0003677//DNA binding;GO:0003700//DNA-binding transcription factor activity;GO:0043565//sequence-specific DNA binding	GO:0006351//transcription, DNA-templated;GO:0006355//regulation of transcription, DNA-templated;GO:0006952//defense response
Os01g0189700	37	20	25	59	52	90	0.88	0.59	0.47	1.57	1.2	1.82	0.646666667	1.53	1.242437501	3.24E-06	3.19E-05	-	Similar to cDNA clone:001-031-C06, full insert sequence	-	-	-	-	GO:0016020//membrane;GO:0016021//integral component of membrane	GO:0005515//protein binding	-
Os11g0125900	49	24	21	3	8	5	1.38	0.89	0.66	0.1	0.24	0.15	0.976666667	0.163333333	-2.58004701	3.48E-06	3.42E-05	-	Similar to GDA1/CD39 family protein, expressed	Metabolism;Metabolism;Metabolism	Global and overview maps;Nucleotide metabolism;Nucleotide metabolism	ko01100//Metabolic pathways;ko00230//Purine metabolism;ko00240//Pyrimidine metabolism	K14641;K14641;K14641	-	GO:0000166//nucleotide binding;GO:0005524//ATP binding;GO:0016787//hydrolase activity	-
Os05g0555600	29	39	40	74	93	71	0.62	1.07	0.96	1.89	2.37	1.7	0.883333333	1.986666667	1.169319971	3.55E-06	3.48E-05	OsGLT2	Similar to Glutamate synthase [NADH], amyloplastic	Metabolism;Metabolism;Metabolism;Metabolism;Metabolism	Global and overview maps;Global and overview maps;Global and overview maps;Amino acid metabolism;Energy metabolism	ko01100//Metabolic pathways;ko01110//Biosynthesis of secondary metabolites;ko01230//Biosynthesis of amino acids;ko00250//Alanine, aspartate and glutamate metabolism;ko00910//Nitrogen metabolism	K00264;K00264;K00264;K00264;K00264	-	GO:0016491//oxidoreductase activity;GO:0016639//oxidoreductase activity, acting on the CH-NH2 group of donors, NAD or NADP as acceptor;GO:0051536//iron-sulfur cluster binding	GO:0006537//glutamate biosynthetic process;GO:0055114//oxidation-reduction process
Os03g0607200	24	10	15	36	54	54	1.5	0.81	1.03	2.63	3.63	3.55	1.113333333	3.27	1.554405034	3.67E-06	3.58E-05	-	Gibberellin regulated protein family protein	-	-	-	-	-	-	-
Os04g0185600	11	12	4	30	49	31	0.31	0.43	0.12	0.98	1.48	0.91	0.286666667	1.123333333	1.970340026	3.69E-06	3.60E-05	OsPT5	General substrate transporter domain containing protein	-	-	-	-	GO:0016020//membrane;GO:0016021//integral component of membrane	GO:0005315//inorganic phosphate transmembrane transporter activity;GO:0015293//symporter activity;GO:0022857//transmembrane transporter activity	GO:0006817//phosphate ion transport;GO:0055085//transmembrane transport
MSTRG.437	3	3	5	26	21	26	0.26	0.34	0.48	2.63	1.96	2.37	0.36	2.32	2.688055994	3.77E-06	3.67E-05	--	Os01g0203101, partial [Oryza sativa Japonica Group]	-	-	-	-	-	-	-
Os04g0400000	35	26	28	0	7	8	1.98	1.89	1.74	0	0.42	0.47	1.87	0.296666667	-2.65612353	3.85E-06	3.74E-05	-	Similar to OSIGBa0113L04.2 protein	-	-	-	-	-	-	-
Os05g0469600	4	0	2	21	22	21	0.09	0	0.05	0.54	0.52	0.48	0.046666667	0.513333333	3.459431619	3.96E-06	3.84E-05	pdc1*	Similar to Pyruvate decarboxylase (Fragment)	Metabolism;Metabolism;Metabolism	Global and overview maps;Global and overview maps;Carbohydrate metabolism	ko01100//Metabolic pathways;ko01110//Biosynthesis of secondary metabolites;ko00010//Glycolysis / Gluconeogenesis	K01568;K01568;K01568	GO:0005829//cytosol	GO:0000287//magnesium ion binding;GO:0003824//catalytic activity;GO:0004737//pyruvate decarboxylase activity;GO:0016829//lyase activity;GO:0016831//carboxy-lyase activity;GO:0030976//thiamine pyrophosphate binding;GO:0046872//metal ion binding	-
Os06g0241200	28	27	11	61	63	53	0.55	0.68	0.24	1.4	1.33	1.1	0.49	1.276666667	1.381528237	3.97E-06	3.85E-05	-	Conserved hypothetical protein	-	-	-	-	-	-	-
Os08g0550200	2	0	0	14	23	35	0.05	0	0	0.41	0.62	0.92	0.016666667	0.65	5.285402219	4.19E-06	4.06E-05	-	Multi antimicrobial extrusion protein MatE family protein	-	-	-	-	GO:0005774//vacuolar membrane;GO:0016020//membrane;GO:0016021//integral component of membrane	GO:0015238//drug transmembrane transporter activity;GO:0015297//antiporter activity;GO:0022857//transmembrane transporter activity;GO:0042910//xenobiotic transmembrane transporter activity	GO:0006855//drug transmembrane transport;GO:0042908//xenobiotic transport;GO:0055085//transmembrane transport
Os02g0240100	3	7	3	27	34	19	0.11	0.33	0.12	1.15	1.33	0.73	0.186666667	1.07	2.519074565	4.24E-06	4.10E-05	prx30	Similar to Peroxidase 2 (Fragment)	Metabolism;Metabolism;Metabolism	Global and overview maps;Global and overview maps;Biosynthesis of other secondary metabolites	ko01100//Metabolic pathways;ko01110//Biosynthesis of secondary metabolites;ko00940//Phenylpropanoid biosynthesis	K00430;K00430;K00430	GO:0005576//extracellular region	GO:0004601//peroxidase activity;GO:0016491//oxidoreductase activity;GO:0020037//heme binding;GO:0046872//metal ion binding	GO:0006979//response to oxidative stress;GO:0042744//hydrogen peroxide catabolic process;GO:0055114//oxidation-reduction process;GO:0098869//cellular oxidant detoxification
Os07g0604300	31	29	38	65	91	63	0.88	1.06	1.18	2.14	2.77	1.87	1.04	2.26	1.119739244	4.51E-06	4.34E-05	-	Similar to Phytochelatin synthetase (Fragment)	-	-	-	-	GO:0005886//plasma membrane;GO:0016020//membrane;GO:0031225//anchored component of membrane;GO:0046658//anchored component of plasma membrane	-	GO:0009664//plant-type cell wall organization;GO:0009832//plant-type cell wall biogenesis;GO:0010215//cellulose microfibril organization;GO:0052324//plant-type cell wall cellulose biosynthetic process
Os12g0637200	131	77	95	49	58	33	4.87	3.68	3.89	2.12	2.32	1.29	4.146666667	1.91	-1.118379441	4.96E-06	4.75E-05	OsPAP10d	Similar to Purple acid phosphatase	-	-	-	-	-	GO:0003993//acid phosphatase activity;GO:0016787//hydrolase activity	GO:0016311//dephosphorylation
Os04g0518600	15	18	8	38	42	50	1.03	1.59	0.61	3.04	3.1	3.61	1.076666667	3.25	1.593868054	5.42E-06	5.14E-05	-	Similar to OSIGBa0102I15.5 protein	-	-	-	-	GO:0016021//integral component of membrane	-	-
Os02g0219800	37	14	34	56	89	60	1.56	0.76	1.58	2.75	4.03	2.65	1.3	3.143333333	1.273783647	5.56E-06	5.26E-05	OsTET2	Tetraspanin domain containing protein	-	-	-	-	GO:0005886//plasma membrane;GO:0009506//plasmodesma;GO:0016020//membrane;GO:0016021//integral component of membrane	-	-
Os11g0173550	7	8	9	36	31	29	0.1	0.15	0.14	0.6	0.47	0.43	0.13	0.5	1.943416472	5.99E-06	5.64E-05	OsRLCK314	Hypothetical conserved gene	-	-	-	-	-	GO:0005515//protein binding	-
Os07g0176400	19	15	10	29	56	52	0.96	0.98	0.57	1.67	2.98	2.72	0.836666667	2.456666667	1.553977255	6.05E-06	5.69E-05	-	Hypothetical protein	-	-	-	-	-	-	-
Os01g0900200	36	17	13	48	56	69	1.11	0.67	0.44	1.72	1.85	2.22	0.74	1.93	1.383003672	6.18E-06	5.81E-05	-	Lipase, class 3 domain containing protein	-	-	-	-	-	GO:0016787//hydrolase activity	GO:0006629//lipid metabolic process
Os08g0457400	13	27	16	57	43	61	0.34	0.91	0.46	1.74	1.21	1.68	0.57	1.543333333	1.437015868	6.33E-06	5.94E-05	OsRLCK255	Similar to Avr9/Cf-9 induced kinase 1	-	-	-	-	-	GO:0004672//protein kinase activity;GO:0005524//ATP binding	GO:0006468//protein phosphorylation
Os07g0675200	0	0	0	13	12	12	0	0	0	0.79	0.67	0.66	0.001	0.706666667	9.464886049	6.66E-06	6.22E-05	OsEnS-114	Conserved hypothetical protein	-	-	-	-	-	-	-
Os10g0165300	0	0	0	10	19	9	0	0	0	0.29	0.51	0.24	0.001	0.346666667	8.437405312	6.75E-06	6.30E-05	-	Cytochrome P450 family protein	-	-	-	-	GO:0016020//membrane;GO:0016021//integral component of membrane	GO:0004497//monooxygenase activity;GO:0005506//iron ion binding;GO:0016491//oxidoreductase activity;GO:0016705//oxidoreductase activity, acting on paired donors, with incorporation or reduction of molecular oxygen;GO:0016709//oxidoreductase activity, acting on paired donors, with incorporation or reduction of molecular oxygen, NAD(P)H as one donor, and incorporation of one atom of oxygen;GO:00200…	GO:0055114//oxidation-reduction process
Os12g0458100	0	0	0	15	12	10	0	0	0	0.46	0.34	0.28	0.001	0.36	8.491853096	6.86E-06	6.40E-05	HSR201	Transferase family protein	-	-	-	-	-	GO:0016740//transferase activity;GO:0016746//transferase activity, transferring acyl groups;GO:0016747//transferase activity, transferring acyl groups other than amino-acyl groups;GO:0050734//hydroxycinnamoyltransferase activity	-
Os03g0852000	62	48	50	12	18	27	4.63	4.67	4.12	1.08	1.49	2.19	4.473333333	1.586666667	-1.495351193	7.30E-06	6.77E-05	-	Similar to Pentatricopeptide (PPR) repeat-containing protein	-	-	-	-	GO:0016020//membrane;GO:0016021//integral component of membrane;GO:0043231//intracellular membrane-bounded organelle	GO:0005515//protein binding	GO:0009451//RNA modification
Os12g0622850	7	8	6	27	28	34	0.35	0.51	0.33	1.55	1.48	1.76	0.396666667	1.596666667	2.009064082	8.12E-06	7.49E-05	-	Hypothetical gene	-	-	-	-	-	-	-
Os01g0847600	33	24	26	4	7	5	1.16	1.08	1	0.16	0.26	0.18	1.08	0.2	-2.432959407	8.76E-06	8.04E-05	ARK1	Aldo-keto reductase, Detoxification of abiotic stress-related reactive aldehydes, Oxidative and heat stress tolerance, Herbicide resistanc	Metabolism;Metabolism;Metabolism;Metabolism;Metabolism	Global and overview maps;Global and overview maps;Carbohydrate metabolism;Lipid metabolism;Carbohydrate metabolism	ko01100//Metabolic pathways;ko01110//Biosynthesis of secondary metabolites;ko00010//Glycolysis / Gluconeogenesis;ko00561//Glycerolipid metabolism;ko00040//Pentose and glucuronate interconversions	K00002;K00002;K00002;K00002;K00002	GO:0005829//cytosol	GO:0004032//alditol:NADP+ 1-oxidoreductase activity;GO:0008106//alcohol dehydrogenase (NADP+) activity;GO:0016491//oxidoreductase activity	GO:0055114//oxidation-reduction process
Os03g0386800	12	10	14	40	35	39	0.33	0.35	0.42	1.28	1.03	1.12	0.366666667	1.143333333	1.640705053	9.34E-06	8.55E-05	OsSCP13	Peptidase S10, serine carboxypeptidase family protein	-	-	-	-	GO:0005773//vacuole	GO:0004180//carboxypeptidase activity;GO:0004185//serine-type carboxypeptidase activity;GO:0008233//peptidase activity;GO:0016787//hydrolase activity	GO:0006508//proteolysis;GO:0051603//proteolysis involved in cellular protein catabolic process
Os01g0135800	4	0	0	18	17	23	0.24	0	0	1.25	1.09	1.44	0.08	1.26	3.977279923	1.10E-05	9.98E-05	-	Similar to Cytosolic class I small heat shock protein 3B (Fragment)	Genetic Information Processing	Folding, sorting and degradation	ko04141//Protein processing in endoplasmic reticulum	K13993	GO:0005737//cytoplasm	GO:0043621//protein self-association;GO:0051082//unfolded protein binding	GO:0000302//response to reactive oxygen species;GO:0006457//protein folding;GO:0009408//response to heat;GO:0009651//response to salt stress;GO:0042542//response to hydrogen peroxide;GO:0051259//protein complex oligomerization
Os07g0290200	55	35	28	14	10	8	3.68	3.01	2.06	1.09	0.72	0.56	2.916666667	0.79	-1.884395958	1.13E-05	0.0001025	OsLTPd4	Plant lipid transfer protein/seed storage/trypsin-alpha amylase inhibitor domain containing protein	-	-	-	-	-	GO:0005504//fatty acid binding	GO:0009627//systemic acquired resistance
Os02g0325600	4	1	7	25	28	19	0.12	0.04	0.22	0.83	0.86	0.57	0.126666667	0.753333333	2.572251449	1.15E-05	0.000104148	NIGT1	Nitrate-inducible and autorepressible transcriptional repressor, Nitrogen respons	-	-	-	-	GO:0005634//nucleus	GO:0003677//DNA binding;GO:0043565//sequence-specific DNA binding	GO:0045892//negative regulation of transcription, DNA-templated
Os07g0170016	4	1	3	21	22	19	0.2	0.06	0.16	1.21	1.17	0.98	0.14	1.12	3	1.17E-05	0.000105678	-	Hypothetical gene	-	-	-	-	-	-	-
Os01g0564300	60	55	57	21	13	31	1.83	2.15	1.91	0.74	0.42	0.99	1.963333333	0.716666667	-1.453930974	1.23E-05	0.000110434	OsFKBP46	Peptidyl-prolyl cis-trans isomerase, FKBP-type domain containing protein	-	-	-	-	GO:0005737//cytoplasm	GO:0003755//peptidyl-prolyl cis-trans isomerase activity;GO:0016853//isomerase activity	GO:0000413//protein peptidyl-prolyl isomerization;GO:0061077//chaperone-mediated protein folding
Os03g0558700	3	2	8	24	26	23	0.15	0.13	0.45	1.44	1.43	1.24	0.243333333	1.37	2.493170025	1.30E-05	0.00011621	-	Conserved hypothetical protein	-	-	-	-	-	-	-
Os05g0479025	63	63	64	25	31	24	1.11	1.42	1.24	0.51	0.58	0.44	1.256666667	0.51	-1.301032871	1.30E-05	0.000116289	-	Hypothetical gene	-	-	-	-	-	-	-
Os05g0112800	54	47	63	23	19	21	2.59	2.9	3.32	1.29	0.98	1.06	2.936666667	1.11	-1.403619842	1.33E-05	0.000118849	-	Protein of unknown function DUF26 domain containing protein	-	-	-	-	-	-	-
Os02g0278400	29	23	21	2	5	5	0.56	0.49	0.44	0.04	0.11	0.07	0.496666667	0.073333333	-2.759736902	1.37E-05	0.000122044	-	Cytochrome P450 family protein	-	-	-	-	GO:0016020//membrane;GO:0016021//integral component of membrane	GO:0004497//monooxygenase activity;GO:0005506//iron ion binding;GO:0016491//oxidoreductase activity;GO:0016705//oxidoreductase activity, acting on paired donors, with incorporation or reduction of molecular oxygen;GO:0016709//oxidoreductase activity, acting on paired donors, with incorporation or reduction of molecular oxygen, NAD(P)H as one donor, and incorporation of one atom of oxygen;GO:00200…	GO:0055114//oxidation-reduction process
Os01g0860601	0	0	2	21	15	24	0	0	0.14	1.29	0.85	1.36	0.046666667	1.166666667	4.64385619	1.37E-05	0.00012221	-	Similar to Ferredoxin, root R-B1	Metabolism	Energy metabolism	ko00195//Photosynthesis	K02639	GO:0009507//chloroplast;GO:0009536//plastid	GO:0009055//electron transfer activity;GO:0046872//metal ion binding;GO:0051536//iron-sulfur cluster binding;GO:0051537//2 iron, 2 sulfur cluster binding	GO:0022900//electron transport chain;GO:0055114//oxidation-reduction process
Os12g0156866	56	54	50	17	25	19	1.38	1.71	1.36	0.49	0.66	0.49	1.483333333	0.546666667	-1.440109521	1.38E-05	0.000122821	OsCAT9	Similar to Amino acid permease family protein, expressed	-	-	-	-	GO:0016020//membrane;GO:0016021//integral component of membrane	GO:0022857//transmembrane transporter activity	GO:0055085//transmembrane transport
Os02g0710500	79	57	65	21	27	38	2.38	2.22	2.16	0.73	0.88	1.2	2.253333333	0.936666667	-1.266453116	1.40E-05	0.000124636	-	Similar to Receptor protein kinase	-	-	-	-	GO:0005886//plasma membrane;GO:0016020//membrane;GO:0016021//integral component of membrane	GO:0004672//protein kinase activity;GO:0004674//protein serine/threonine kinase activity;GO:0005524//ATP binding	GO:0006468//protein phosphorylation
Os03g0395000	58	44	54	87	99	96	1.78	1.74	1.83	3.53	3.69	3.97	1.783333333	3.73	1.06459924	1.43E-05	0.000126949	OsHO2	Stroma-localized heme oxygenase 2, Tetrapyrrole biosynthesi	-	-	-	-	GO:0009507//chloroplast;GO:0009536//plastid	GO:0004392//heme oxygenase (decyclizing) activity;GO:0016491//oxidoreductase activity	GO:0006788//heme oxidation;GO:0010024//phytochromobilin biosynthetic process;GO:0015979//photosynthesis;GO:0055114//oxidation-reduction process
Os07g0437000	5	0	1	27	16	17	0.14	0	0.03	0.89	0.49	0.51	0.056666667	0.63	3.474779583	1.46E-05	0.000129575	YUCCA6	Flavin monooxygenase-like enzyme , Auxin biosynthesi	Metabolism;Metabolism	Global and overview maps;Amino acid metabolism	ko01100//Metabolic pathways;ko00380//Tryptophan metabolism	K11816;K11816	-	GO:0004497//monooxygenase activity;GO:0004499//N,N-dimethylaniline monooxygenase activity;GO:0016491//oxidoreductase activity;GO:0050660//flavin adenine dinucleotide binding;GO:0050661//NADP binding	GO:0055114//oxidation-reduction process
Os01g0666000	35	12	17	0	4	1	1.1	0.48	0.59	0	0.13	0.03	0.723333333	0.053333333	-3.761551232	1.58E-05	0.00013911	-	Similar to Lipid phosphate phosphatase 2 (EC 3.1.3.-) (AtLPP2) (Phosphatidic acid phosphatase 2) (AtPAP2) (Prenyl diphosphate phosphatase)	Metabolism;Metabolism;Metabolism	Global and overview maps;Lipid metabolism;Lipid metabolism	ko01110//Biosynthesis of secondary metabolites;ko00564//Glycerophospholipid metabolism;ko00561//Glycerolipid metabolism	K18693;K18693;K18693	GO:0016021//integral component of membrane	GO:0008195//phosphatidate phosphatase activity	GO:0016311//dephosphorylation
Os04g0208200	19	18	16	0	1	0	0.68	0.83	0.63	0	0.04	0	0.713333333	0.013333333	-5.741466986	1.63E-05	0.000143271	OsSAG12	Cysteine proteinase	-	-	-	-	GO:0005615//extracellular space;GO:0005764//lysosome	GO:0004197//cysteine-type endopeptidase activity;GO:0008233//peptidase activity;GO:0008234//cysteine-type peptidase activity;GO:0016787//hydrolase activity	GO:0006508//proteolysis;GO:0051603//proteolysis involved in cellular protein catabolic process
Os04g0301500	5	0	1	17	25	17	0.19	0	0.04	0.75	1.01	0.67	0.076666667	0.81	3.401250548	1.66E-05	0.000145104	OsbHLH006	Helix-loop-helix DNA-binding domain containing protein	-	-	-	-	-	GO:0046983//protein dimerization activity	-
Os07g0617100	58	40	68	14	19	29	4.3	3.81	5.55	1.21	1.51	2.26	4.553333333	1.66	-1.455739836	1.77E-05	0.000154905	-	Plant disease resistance response protein family protein	-	-	-	-	GO:0005576//extracellular region;GO:0048046//apoplast	-	-
Os03g0366000	17	8	15	45	34	39	1.34	0.81	1.3	4.14	2.88	3.23	1.15	3.416666667	1.570955643	1.98E-05	0.000171694	-	Similar to Chaperonin	-	-	-	-	GO:0005759//mitochondrial matrix	GO:0046872//metal ion binding;GO:0051082//unfolded protein binding;GO:0051087//chaperone binding	GO:0006457//protein folding;GO:0051085//chaperone cofactor-dependent protein refolding
Os10g0371100	60	40	64	28	18	14	2.33	2	2.73	1.27	0.75	0.57	2.353333333	0.863333333	-1.446716086	2.09E-05	0.000180837	OsERF#051	Similar to AP2 domain containing protein, expressed	-	-	-	-	GO:0005634//nucleus	GO:0003677//DNA binding;GO:0003700//DNA-binding transcription factor activity;GO:0043565//sequence-specific DNA binding	GO:0006355//regulation of transcription, DNA-templated
Os03g0100800	49	28	37	16	8	8	0.7	0.52	0.58	0.27	0.12	0.12	0.6	0.17	-1.819427754	2.10E-05	0.000180953	OSA8	Plasma membrane H+-ATPase (EC 3.6.1.3)	Metabolism;Metabolism	Global and overview maps;Energy metabolism	ko01100//Metabolic pathways;ko00190//Oxidative phosphorylation	K01535;K01535	GO:0005623//cell;GO:0005886//plasma membrane;GO:0016020//membrane;GO:0016021//integral component of membrane	GO:0000166//nucleotide binding;GO:0005524//ATP binding;GO:0008553//proton-exporting ATPase activity, phosphorylative mechanism	GO:0006811//ion transport;GO:0051453//regulation of intracellular pH;GO:0120029//proton export across plasma membrane;GO:1902600//proton transmembrane transport
Os01g0270300	53	46	48	21	13	20	1.84	2.07	1.85	0.85	0.49	0.75	1.92	0.696666667	-1.462565869	2.12E-05	0.000182468	prx4	Similar to Cationic peroxidase isozyme 40K precursor	Metabolism;Metabolism;Metabolism	Global and overview maps;Global and overview maps;Biosynthesis of other secondary metabolites	ko01100//Metabolic pathways;ko01110//Biosynthesis of secondary metabolites;ko00940//Phenylpropanoid biosynthesis	K00430;K00430;K00430	GO:0005576//extracellular region;GO:0009505//plant-type cell wall;GO:0009506//plasmodesma	GO:0004601//peroxidase activity;GO:0016491//oxidoreductase activity;GO:0020037//heme binding;GO:0046872//metal ion binding	GO:0006979//response to oxidative stress;GO:0042744//hydrogen peroxide catabolic process;GO:0055114//oxidation-reduction process;GO:0098869//cellular oxidant detoxification
Os07g0549800	18	26	33	55	59	65	1.13	2.1	2.29	4.03	3.99	4.3	1.84	4.106666667	1.158262084	2.14E-05	0.000183975	-	Similar to RGP-3 (Fragment)	-	-	-	-	GO:0005634//nucleus;GO:1990904//ribonucleoprotein complex	GO:0003676//nucleic acid binding;GO:0003723//RNA binding	GO:0051252//regulation of RNA metabolic process
Os01g0642100	39	32	27	61	71	71	3.28	3.45	2.49	5.97	6.4	6.26	3.073333333	6.21	1.014789019	2.16E-05	0.000185651	-	Hypothetical conserved gene	Metabolism;Metabolism;Metabolism	Global and overview maps;Global and overview maps;Metabolism of terpenoids and polyketides	ko01100//Metabolic pathways;ko01110//Biosynthesis of secondary metabolites;ko00900//Terpenoid backbone biosynthesis	K15889;K15889;K15889	-	-	-
Os12g0178000	87	69	99	30	53	39	3.41	3.48	4.27	1.37	2.23	1.6	3.72	1.733333333	-1.101753499	2.17E-05	0.000186552	-	Similar to Aldehyde dehydrogenase family protein, expressed	Metabolism;Metabolism;Metabolism;Metabolism;Metabolism;Metabolism;Metabolism;Metabolism;Metabolism;Metabolism;Metabolism;Metabolism;Metabolism;Metabolism	Global and overview maps;Global and overview maps;Carbohydrate metabolism;Lipid metabolism;Carbohydrate metabolism;Amino acid metabolism;Amino acid metabolism;Carbohydrate metabolism;Lipid metabolism;Amino acid metabolism;Metabolism of other amino acids;Amino acid metabolism;Amino acid metabolism;Metabolism of terpenoids and polyketides	ko01100//Metabolic pathways;ko01110//Biosynthesis of secondary metabolites;ko00010//Glycolysis / Gluconeogenesis;ko00561//Glycerolipid metabolism;ko00620//Pyruvate metabolism;ko00380//Tryptophan metabolism;ko00330//Arginine and proline metabolism;ko00053//Ascorbate and aldarate metabolism;ko00071//Fatty acid degradation;ko00280//Valine, leucine and isoleucine degradation;ko00410//beta-Alanine met…	K00128;K00128;K00128;K00128;K00128;K00128;K00128;K00128;K00128;K00128;K00128;K00128;K00128;K00128	-	GO:0004028//3-chloroallyl aldehyde dehydrogenase activity;GO:0016491//oxidoreductase activity;GO:0016620//oxidoreductase activity, acting on the aldehyde or oxo group of donors, NAD or NADP as acceptor	GO:0055114//oxidation-reduction process
MSTRG.2434	18	14	7	51	49	25	0.62	0.62	0.27	2.06	1.82	0.91	0.503333333	1.596666667	1.665477106	2.28E-05	0.000195196	--	Os01g0843400 [Oryza sativa Japonica Group]	-	-	-	-	-	GO:0003824//catalytic activity	-
Os09g0298100	50	30	37	14	11	11	1.23	0.95	1	0.4	0.29	0.28	1.06	0.323333333	-1.712970113	2.38E-05	0.000202895	OsPFPA4	Similar to predicted protein	Metabolism;Metabolism;Metabolism;Metabolism;Metabolism	Global and overview maps;Global and overview maps;Carbohydrate metabolism;Carbohydrate metabolism;Carbohydrate metabolism	ko01100//Metabolic pathways;ko01110//Biosynthesis of secondary metabolites;ko00010//Glycolysis / Gluconeogenesis;ko00051//Fructose and mannose metabolism;ko00030//Pentose phosphate pathway	K00895;K00895;K00895;K00895;K00895	GO:0005737//cytoplasm;GO:0005829//cytosol	GO:0003824//catalytic activity;GO:0003872//6-phosphofructokinase activity;GO:0005524//ATP binding;GO:0008443//phosphofructokinase activity;GO:0016301//kinase activity;GO:0016740//transferase activity;GO:0046872//metal ion binding;GO:0047334//diphosphate-fructose-6-phosphate 1-phosphotransferase activity	GO:0006096//glycolytic process;GO:0008152//metabolic process;GO:0009749//response to glucose;GO:0015979//photosynthesis;GO:0016310//phosphorylation;GO:0046835//carbohydrate phosphorylation;GO:0061615//glycolytic process through fructose-6-phosphate
Os05g0452800	55	47	39	12	15	23	1.63	1.79	1.27	0.41	0.48	0.71	1.563333333	0.533333333	-1.551516018	2.41E-05	0.000205349	-	Zinc finger, RING/FYVE/PHD-type domain containing protein	-	-	-	-	GO:0016020//membrane;GO:0016021//integral component of membrane	GO:0008270//zinc ion binding;GO:0046872//metal ion binding	-
Os04g0174200	8	5	12	21	35	38	0.2	0.16	0.33	0.61	0.93	0.99	0.23	0.843333333	1.874469118	2.47E-05	0.000209265	-	Similar to OsRAD23-like	-	-	-	-	GO:0016021//integral component of membrane	-	-
Os09g0538000	20	22	23	3	4	3	0.82	1.17	1.04	0.15	0.18	0.14	1.01	0.156666667	-2.688585132	2.64E-05	0.000222996	OsRNS5	Ribonuclease T2 family protein	-	-	-	-	GO:0005576//extracellular region	GO:0003723//RNA binding;GO:0004521//endoribonuclease activity;GO:0033897//ribonuclease T2 activity	GO:0006401//RNA catabolic process;GO:0090502//RNA phosphodiester bond hydrolysis, endonucleolytic
Os03g0250400	46	33	51	14	18	12	3.17	2.92	3.86	1.12	1.33	0.87	3.316666667	1.106666667	-1.583513284	2.64E-05	0.000223199	-	Plant lipid transfer protein/seed storage/trypsin-alpha amylase inhibitor domain containing protein	-	-	-	-	-	GO:0008233//peptidase activity	-
Os08g0356800	26	18	27	57	52	53	0.69	0.61	0.79	1.76	1.48	1.47	0.696666667	1.57	1.172224118	2.78E-05	0.000233239	-	Protein of unknown function DUF247, plant family protein	-	-	-	-	GO:0016020//membrane;GO:0016021//integral component of membrane	-	-
Os10g0460766	0	0	0	6	11	15	0	0	0	0.28	0.46	0.61	0.001	0.45	8.813781191	2.81E-05	0.000235427	-	Hypothetical protein	-	-	-	-	GO:0016020//membrane;GO:0016021//integral component of membrane	-	-
Os10g0137300	1	4	1	17	15	24	0.1	0.5	0.11	1.93	1.57	2.46	0.236666667	1.986666667	3.069421401	2.94E-05	0.000245637	-	Similar to BLN1-1	-	-	-	-	-	-	-
Os07g0537250	27	26	27	43	74	63	0.55	0.68	0.61	1.02	1.62	1.35	0.613333333	1.33	1.11668298	3.08E-05	0.000255779	-	Hypothetical gene	-	-	-	-	-	-	-
Os02g0508100	10	2	6	23	27	28	0.9	0.23	0.6	2.42	2.61	2.65	0.576666667	2.56	2.150334273	3.25E-05	0.000268816	-	Similar to OSIGBa0075F02.3 protein	-	-	-	-	GO:0016020//membrane;GO:0016021//integral component of membrane	-	-
Os03g0146200	27	17	40	58	65	62	1.29	1.06	2.1	3.17	3.29	3.05	1.483333333	3.17	1.095640005	3.33E-05	0.000274695	-	Conserved hypothetical protein	-	-	-	-	-	-	-
Os11g0112100	19	15	18	37	45	51	1	1.02	1.05	2.28	2.55	2.83	1.023333333	2.553333333	1.319105737	3.35E-05	0.000276093	-	Hypothetical conserved gene	-	-	-	-	-	-	-
Os02g0100600	78	65	74	38	28	36	4.04	4.32	4.21	2.29	1.55	1.95	4.19	1.93	-1.118349396	3.42E-05	0.000281943	-	Harpin-induced 1 domain containing protein	-	-	-	-	GO:0009506//plasmodesma;GO:0016020//membrane;GO:0016021//integral component of membrane;GO:0046658//anchored component of plasma membrane	-	-
Os03g0423300	4	3	4	18	24	21	0.13	0.12	0.14	0.67	0.83	0.71	0.13	0.736666667	2.502500341	3.50E-05	0.000287548	-	Similar to Stearoyl-acyl carrier protein desaturse (EC 1.14.99.6) (Fragment)	Metabolism;Metabolism;Metabolism;Metabolism	Global and overview maps;Global and overview maps;Lipid metabolism;Lipid metabolism	ko01100//Metabolic pathways;ko01212//Fatty acid metabolism;ko00061//Fatty acid biosynthesis;ko01040//Biosynthesis of unsaturated fatty acids	K03921;K03921;K03921;K03921	GO:0009507//chloroplast;GO:0009536//plastid;GO:0009570//chloroplast stroma	GO:0016491//oxidoreductase activity;GO:0045300//acyl-[acyl-carrier-protein] desaturase activity;GO:0046872//metal ion binding	GO:0006629//lipid metabolic process;GO:0006631//fatty acid metabolic process;GO:0006633//fatty acid biosynthetic process;GO:0055114//oxidation-reduction process
Os12g0569200	0	0	0	5	12	14	0	0	0	0.35	0.78	0.89	0.001	0.673333333	9.395177077	3.83E-05	0.000312703	-	Conserved hypothetical protein	-	-	-	-	-	-	-
Os06g0233800	89	74	66	36	31	43	2.69	2.88	2.2	1.27	1.01	1.36	2.59	1.213333333	-1.093976148	3.85E-05	0.000314155	-	Conserved hypothetical protein	-	-	-	-	-	-	-
Os04g0271700	17	16	25	35	48	64	0.48	0.57	0.78	1.12	1.44	1.9	0.61	1.486666667	1.285200062	4.12E-05	0.000334211	OscZOG1	UDP-glucuronosyl/UDP-glucosyltransferase family protein	-	-	-	-	GO:0043231//intracellular membrane-bounded organelle	GO:0008194//UDP-glycosyltransferase activity;GO:0016740//transferase activity;GO:0016757//transferase activity, transferring glycosyl groups;GO:0016758//transferase activity, transferring hexosyl groups	-
MSTRG.4382	29	23	25	62	64	45	1.48	1.51	1.41	3.69	3.51	2.41	1.466666667	3.203333333	1.127032907	4.17E-05	0.000337025	--	hypothetical protein OsI_34905 [Oryza sativa Indica Group]	-	-	-	-	-	-	-
Os06g0300500	1	0	4	18	18	16	0.02	0	0.1	0.47	0.44	0.38	0.04	0.43	3.426264755	4.18E-05	0.00033783	-	Steroid nuclear receptor, ligand-binding domain containing protein	-	-	-	-	GO:0016020//membrane;GO:0016021//integral component of membrane	-	GO:0010228//vegetative to reproductive phase transition of meristem
Os02g0730600	3	0	3	15	24	15	0.08	0	0.09	0.48	0.7	0.43	0.056666667	0.536666667	3.243454037	4.19E-05	0.00033855	OsSTA74	Similar to predicted protein	-	-	-	-	GO:0009705//plant-type vacuole membrane;GO:0016021//integral component of membrane	-	GO:0015743//malate transport
Os12g0577200	48	66	55	24	24	21	1.61	2.85	2.03	0.94	0.86	0.74	2.163333333	0.846666667	-1.353389981	4.26E-05	0.000343443	-	Conserved hypothetical protein	-	-	-	-	GO:0016020//membrane;GO:0016021//integral component of membrane	-	-
Os03g0697833	3	14	4	20	38	35	0.09	0.46	0.12	0.62	1.05	0.96	0.223333333	0.876666667	1.972829799	4.35E-05	0.000350001	-	Conserved hypothetical protein	-	-	-	-	-	-	-
Os11g0158300	11	15	17	38	44	37	0.19	0.34	0.33	0.78	0.83	0.68	0.286666667	0.763333333	1.412939033	4.64E-05	0.00037101	-	Pentatricopeptide repeat containing protein	-	-	-	-	GO:0043231//intracellular membrane-bounded organelle	GO:0005515//protein binding	GO:0009451//RNA modification
Os06g0296700	43	36	44	14	12	17	0.74	0.79	0.83	0.28	0.22	0.31	0.786666667	0.27	-1.542793046	4.67E-05	0.000373031	-	C-type lectin, conserved site domain containing protein	-	-	-	-	GO:0016020//membrane;GO:0016021//integral component of membrane	-	-
Os08g0529800	15	27	26	5	4	3	0.46	1.07	0.88	0.18	0.13	0.1	0.803333333	0.136666667	-2.555337332	5.16E-05	0.000409762	-	Alpha/beta hydrolase fold-1 domain containing protein	Metabolism	Lipid metabolism	ko00100//Steroid biosynthesis	K01052	-	GO:0016298//lipase activity;GO:0016787//hydrolase activity;GO:0016788//hydrolase activity, acting on ester bonds	GO:0002213//defense response to insect;GO:0006629//lipid metabolic process;GO:0016042//lipid catabolic process;GO:0044255//cellular lipid metabolic process
Os02g0711300	0	0	0	11	9	8	0	0	0	0.83	0.63	0.55	0.001	0.67	9.388017285	6.09E-05	0.000477054	-	Heat shock protein Hsp20 domain containing protein	Genetic Information Processing	Folding, sorting and degradation	ko04141//Protein processing in endoplasmic reticulum	K13993	-	-	-
Os10g0134700	24	24	35	5	10	5	0.73	0.94	1.17	0.18	0.33	0.16	0.946666667	0.223333333	-2.083657929	6.32E-05	0.000494466	-	Protein kinase-like domain containing protein	-	-	-	-	-	-	-
Os10g0162834	13	4	9	31	33	25	0.63	0.25	0.48	1.75	1.72	1.27	0.453333333	1.58	1.801280408	6.36E-05	0.000497001	-	Thioredoxin-like fold domain containing protein	-	-	-	-	-	-	-
Os09g0417600	54	54	43	17	12	29	1.98	2.57	1.76	0.75	0.46	1.12	2.103333333	0.776666667	-1.43731005	6.75E-05	0.000525618	WRKY76	WRKY transcription factor, Transcriptional repressor, Pathogen defens	-	-	-	-	GO:0005634//nucleus	GO:0003677//DNA binding;GO:0003700//DNA-binding transcription factor activity;GO:0043565//sequence-specific DNA binding	GO:0006355//regulation of transcription, DNA-templated;GO:0009617//response to bacterium;GO:0009620//response to fungus;GO:0009751//response to salicylic acid;GO:0010200//response to chitin
Os11g0312400	58	59	28	115	117	171	2.67	3.47	1.43	6.14	5.75	8.22	2.523333333	6.703333333	1.409547876	6.80E-05	0.000529002	ADK-B	Adenylate kinase B (EC 2.7.4.3) (ATP-AMP transphosphorylase)	Metabolism;Metabolism;Metabolism;Metabolism	Global and overview maps;Global and overview maps;Nucleotide metabolism;Metabolism of cofactors and vitamins	ko01100//Metabolic pathways;ko01110//Biosynthesis of secondary metabolites;ko00230//Purine metabolism;ko00730//Thiamine metabolism	K00939;K00939;K00939;K00939	GO:0005737//cytoplasm	GO:0000166//nucleotide binding;GO:0004017//adenylate kinase activity;GO:0005524//ATP binding;GO:0016301//kinase activity;GO:0016740//transferase activity;GO:0016776//phosphotransferase activity, phosphate group as acceptor;GO:0019205//nucleobase-containing compound kinase activity	GO:0006139//nucleobase-containing compound metabolic process;GO:0006163//purine nucleotide metabolic process;GO:0016310//phosphorylation;GO:0046940//nucleoside monophosphate phosphorylation
Os05g0380900	22	26	16	39	55	58	1.11	1.69	0.89	2.29	2.98	3.07	1.23	2.78	1.176426567	6.87E-05	0.000534437	OsCML15	Similar to Polcalcin Jun o 2 (Calcium-binding pollen allergen Jun o 2)	Organismal Systems	Environmental adaptation	ko04626//Plant-pathogen interaction	K13448	-	GO:0005509//calcium ion binding;GO:0046872//metal ion binding	-
Os09g0410700	85	47	46	23	26	26	2.82	2	1.68	0.89	0.92	0.9	2.166666667	0.903333333	-1.262146867	7.28E-05	0.000564394	OsbHLH039	Helix-loop-helix DNA-binding domain containing protein	-	-	-	-	GO:0005634//nucleus	GO:0046983//protein dimerization activity	GO:0006355//regulation of transcription, DNA-templated
Os10g0195250	19	19	12	0	1	1	2.1	2.7	1.46	0	0.12	0.12	2.086666667	0.08	-4.705056346	7.39E-05	0.000572775	-	Conserved hypothetical protein	-	-	-	-	-	-	-
Os01g0650100	5	7	8	21	24	33	0.33	0.6	0.58	1.62	1.7	2.29	0.503333333	1.87	1.893452221	7.73E-05	0.000597348	-	Similar to Esterase	-	-	-	-	-	-	-
Os09g0420700	26	17	31	49	69	46	1.78	1.5	2.34	3.91	5.08	3.31	1.873333333	4.1	1.13001628	8.44E-05	0.000646366	-	Similar to Cox17p	Metabolism;Metabolism	Global and overview maps;Energy metabolism	ko01100//Metabolic pathways;ko00190//Oxidative phosphorylation	K02260;K02260	GO:0005758//mitochondrial intermembrane space	GO:0005507//copper ion binding;GO:0016531//copper chaperone activity	GO:0006825//copper ion transport
Os01g0608101	70	12	8	0	0	0	1.83	0.4	0.25	0	0	0	0.826666667	0.001	-9.691161905	8.51E-05	0.000650566	-	Conserved hypothetical protein	-	-	-	-	-	-	-
Os12g0586100	91	64	81	37	48	35	2.69	2.43	2.63	1.27	1.52	1.08	2.583333333	1.29	-1.001862744	9.50E-05	0.000722832	SAPK9	Serine/threonine protein kinase, Abscisic acid (ABA)-activated protein kinase, Hyperosmotic stress response, ABA signal transductio	Environmental Information Processing;Environmental Information Processing	Signal transduction;Signal transduction	ko04075//Plant hormone signal transduction;ko04016//MAPK signaling pathway - plant	K14498;K14498	GO:0005634//nucleus;GO:0005737//cytoplasm	GO:0000166//nucleotide binding;GO:0004672//protein kinase activity;GO:0004674//protein serine/threonine kinase activity;GO:0005515//protein binding;GO:0005524//ATP binding;GO:0016301//kinase activity;GO:0016740//transferase activity	GO:0006468//protein phosphorylation;GO:0009738//abscisic acid-activated signaling pathway;GO:0016310//phosphorylation;GO:0035556//intracellular signal transduction
MSTRG.6246	67	40	49	27	21	14	2.61	2	2.1	1.22	0.88	0.57	2.236666667	0.89	-1.329473025	9.59E-05	0.000728157	--	-	-	-	-	-	-	-	-
Os11g0568800	14	17	23	37	47	48	0.25	0.38	0.44	0.76	0.88	0.88	0.356666667	0.84	1.235812937	0.000104234	0.000786037	-	Leucine-rich repeat, typical subtype domain containing protein	-	-	-	-	GO:0016020//membrane;GO:0016021//integral component of membrane	GO:0000166//nucleotide binding;GO:0004672//protein kinase activity;GO:0004674//protein serine/threonine kinase activity;GO:0005515//protein binding;GO:0005524//ATP binding;GO:0016301//kinase activity;GO:0016740//transferase activity	GO:0006468//protein phosphorylation;GO:0016310//phosphorylation
Os11g0235200	54	30	43	13	8	23	1.04	0.74	0.91	0.29	0.17	0.47	0.896666667	0.31	-1.532303551	0.000109263	0.000820294	SP1	Peptide transporter (PTR) family transporter, Proton oligopeptide tansporter (POT), Panicle elongatio	-	-	-	-	GO:0016020//membrane;GO:0016021//integral component of membrane	GO:0015333//peptide:proton symporter activity;GO:0022857//transmembrane transporter activity;GO:0035673//oligopeptide transmembrane transporter activity;GO:1904680//peptide transmembrane transporter activity	GO:0035672//oligopeptide transmembrane transport;GO:0042886//amide transport;GO:0055085//transmembrane transport;GO:1902600//proton transmembrane transport
Os01g0908600	57	48	57	23	28	20	1.69	1.83	1.85	0.79	0.89	0.62	1.79	0.766666667	-1.223288227	0.000113931	0.000852709	OsProT1	Amino acid transporter, transmembrane domain containing protein	-	-	-	-	GO:0005886//plasma membrane;GO:0016020//membrane;GO:0016021//integral component of membrane	GO:0015171//amino acid transmembrane transporter activity	GO:0003333//amino acid transmembrane transport
Os04g0480200	75	59	35	25	19	25	4.57	4.62	2.34	1.77	1.24	1.6	3.843333333	1.536666667	-1.322553857	0.000114204	0.000854171	OsNAR2.2	Transporter, high affinity nitrate, Nar2 domain containing protein	-	-	-	-	GO:0005886//plasma membrane;GO:0016020//membrane;GO:0016021//integral component of membrane	GO:0015112//nitrate transmembrane transporter activity	GO:0010167//response to nitrate;GO:0015706//nitrate transport;GO:0042128//nitrate assimilation
Os08g0247700	63	48	59	21	27	29	1.03	1	1.06	0.4	0.47	0.5	1.03	0.456666667	-1.173430945	0.00011756	0.000878372	-	Protein kinase, catalytic domain domain containing protein	-	-	-	-	GO:0016020//membrane;GO:0016021//integral component of membrane	GO:0000166//nucleotide binding;GO:0004672//protein kinase activity;GO:0004674//protein serine/threonine kinase activity;GO:0005515//protein binding;GO:0005524//ATP binding;GO:0016301//kinase activity;GO:0016740//transferase activity	GO:0006468//protein phosphorylation;GO:0016310//phosphorylation
Os08g0401500	0	2	4	10	18	23	0	0.06	0.1	0.27	0.44	0.55	0.053333333	0.42	2.977279923	0.000124548	0.000924916	-	Similar to HOTHEAD protein precursor (ADHESION OF CALYX EDGES protein)	Metabolism	Lipid metabolism	ko00073//Cutin, suberine and wax biosynthesis	K15403	-	GO:0016614//oxidoreductase activity, acting on CH-OH group of donors;GO:0016829//lyase activity;GO:0050660//flavin adenine dinucleotide binding	GO:0055114//oxidation-reduction process
Os11g0262600	13	9	18	0	0	1	1.03	0.91	1.56	0	0	0.08	1.166666667	0.026666667	-5.451211112	0.000124619	0.000925125	-	Conserved hypothetical protein	-	-	-	-	-	-	-
Os07g0671000	59	64	64	32	27	29	7.21	10.05	8.6	4.55	3.54	3.72	8.62	3.936666667	-1.13071331	0.000127124	0.000942763	-	Similar to FPF1	-	-	-	-	-	-	GO:0009909//regulation of flower development
Os11g0443700	135	62	67	43	42	43	5.85	3.45	3.19	2.17	1.95	1.95	4.163333333	2.023333333	-1.041005055	0.000131529	0.000973784	-	Similar to Short chain alcohol dehydrogenase-like	Metabolism;Metabolism;Metabolism	Global and overview maps;Global and overview maps;Biosynthesis of other secondary metabolites	ko01100//Metabolic pathways;ko01110//Biosynthesis of secondary metabolites;ko00960//Tropane, piperidine and pyridine alkaloid biosynthesis	K08081;K08081;K08081	-	GO:0016491//oxidoreductase activity	GO:0055114//oxidation-reduction process
Os08g0526150	13	8	6	0	0	0	0.44	0.32	0.22	0	0.01	0	0.326666667	0.003333333	-6.614709844	0.000132788	0.000981784	-	Hypothetical protein	-	-	-	-	-	-	-
Os03g0140650	1	2	4	16	12	23	0.03	0.07	0.12	0.5	0.35	0.65	0.073333333	0.5	2.769387072	0.000135513	0.001000238	-	Hypothetical gene	-	-	-	-	-	-	-
Os09g0507100	23	21	32	6	7	6	0.78	0.92	1.2	0.24	0.26	0.21	0.966666667	0.236666667	-2.030161971	0.000138749	0.001020692	OsSPL18	Similar to Squamosa-promoter binding-like protein 11	-	-	-	-	GO:0005634//nucleus	GO:0003677//DNA binding;GO:0046872//metal ion binding	-
Os04g0630900	8	5	5	24	20	26	0.3	0.24	0.21	1.06	0.82	1.04	0.25	0.973333333	1.961005868	0.000140337	0.001030985	-	Similar to H0105C05.3 protein	Metabolism;Metabolism;Metabolism	Global and overview maps;Global and overview maps;Biosynthesis of other secondary metabolites	ko01100//Metabolic pathways;ko01110//Biosynthesis of secondary metabolites;ko00941//Flavonoid biosynthesis	K08695;K08695;K08695	GO:0016020//membrane;GO:0016021//integral component of membrane	GO:0003854//3-beta-hydroxy-delta5-steroid dehydrogenase activity;GO:0016491//oxidoreductase activity;GO:0016616//oxidoreductase activity, acting on the CH-OH group of donors, NAD or NADP as acceptor	GO:0006694//steroid biosynthetic process;GO:0055114//oxidation-reduction process
Os03g0234900	10	13	22	47	31	42	0.4	0.67	0.97	2.2	1.34	1.77	0.68	1.77	1.380142709	0.000140399	0.001031097	PRX39	Similar to Peroxidase (EC 1.11.1.7)	Metabolism;Metabolism;Metabolism	Global and overview maps;Global and overview maps;Biosynthesis of other secondary metabolites	ko01100//Metabolic pathways;ko01110//Biosynthesis of secondary metabolites;ko00940//Phenylpropanoid biosynthesis	K00430;K00430;K00430	GO:0005576//extracellular region	GO:0004601//peroxidase activity;GO:0016491//oxidoreductase activity;GO:0020037//heme binding;GO:0046872//metal ion binding	GO:0006979//response to oxidative stress;GO:0042744//hydrogen peroxide catabolic process;GO:0055114//oxidation-reduction process;GO:0098869//cellular oxidant detoxification
Os12g0117700	1	1	0	15	14	14	0.11	0.15	0	2	1.72	1.68	0.086666667	1.8	4.376375879	0.000145499	0.001064984	-	Similar to RNA binding protein	-	-	-	-	-	-	-
Os01g0793300	41	24	20	64	55	56	0.69	0.52	0.37	1.25	0.99	0.98	0.526666667	1.073333333	1.02713613	0.000145644	0.001065691	-	Di-copper centre-containing domain containing protein	Metabolism;Metabolism;Metabolism;Metabolism	Global and overview maps;Global and overview maps;Amino acid metabolism;Biosynthesis of other secondary metabolites	ko01100//Metabolic pathways;ko01110//Biosynthesis of secondary metabolites;ko00350//Tyrosine metabolism;ko00950//Isoquinoline alkaloid biosynthesis	K00422;K00422;K00422;K00422	-	GO:0016491//oxidoreductase activity;GO:0046872//metal ion binding	GO:0055114//oxidation-reduction process
Os06g0356800	7	6	7	23	31	20	0.31	0.34	0.34	1.17	1.46	0.92	0.33	1.183333333	1.842318594	0.000146782	0.001072586	-	Similar to Xylanase inhibitor protein I precursor	Metabolism;Metabolism	Global and overview maps;Carbohydrate metabolism	ko01100//Metabolic pathways;ko00520//Amino sugar and nucleotide sugar metabolism	K01183;K01183	GO:0005576//extracellular region	GO:0004568//chitinase activity	GO:0005975//carbohydrate metabolic process
Os04g0511200	9	4	8	26	27	22	0.42	0.24	0.41	1.41	1.35	1.08	0.356666667	1.28	1.843495514	0.000151481	0.001103245	EFA27	EFA27 for EF hand, abscisic acid, 27kD	Metabolism	Lipid metabolism	ko00073//Cutin, suberine and wax biosynthesis	K17991	GO:0005783//endoplasmic reticulum;GO:0005811//lipid droplet;GO:0016020//membrane;GO:0031090//organelle membrane;GO:0043231//intracellular membrane-bounded organelle	GO:0004497//monooxygenase activity;GO:0005509//calcium ion binding;GO:0016491//oxidoreductase activity;GO:0046872//metal ion binding;GO:1990137//plant seed peroxidase activity	GO:0055114//oxidation-reduction process
Os03g0777000	62	45	60	24	25	27	2.14	1.99	2.27	0.96	0.92	0.98	2.133333333	0.953333333	-1.162056758	0.000151994	0.001106615	ONAC066	Similar to NAC-domain containing protein 19 (ANAC019) (ANAC) (Abscicic-acid- responsive NAC)	-	-	-	-	GO:0005634//nucleus	GO:0003677//DNA binding	GO:0006355//regulation of transcription, DNA-templated
Os03g0305600	24	19	17	51	51	36	1.38	1.41	1.08	3.42	3.15	2.18	1.29	2.916666667	1.176949451	0.000153235	0.001114167	-	Mitochondrial import inner membrane translocase, subunit Tim17/22 family protein	-	-	-	-	GO:0031359//integral component of chloroplast outer membrane	GO:0015171//amino acid transmembrane transporter activity	GO:0003333//amino acid transmembrane transport;GO:0034220//ion transmembrane transport
Os09g0283600	7	10	6	26	35	20	0.24	0.45	0.23	1.05	1.3	0.73	0.306666667	1.026666667	1.743224585	0.000160414	0.001161363	-	Zinc finger, C6HC-type domain containing protein	-	-	-	-	GO:0000151//ubiquitin ligase complex;GO:0005737//cytoplasm	GO:0004842//ubiquitin-protein transferase activity;GO:0016740//transferase activity;GO:0031624//ubiquitin conjugating enzyme binding;GO:0046872//metal ion binding;GO:0061630//ubiquitin protein ligase activity	GO:0000209//protein polyubiquitination;GO:0006511//ubiquitin-dependent protein catabolic process;GO:0016567//protein ubiquitination;GO:0032436//positive regulation of proteasomal ubiquitin-dependent protein catabolic process
Os01g0371300	0	0	0	5	11	9	0	0	0	0.46	0.86	0.69	0.001	0.67	9.388017285	0.000168573	0.001216814	-	Hypothetical protein	-	-	-	-	-	-	-
Os05g0171900	20	14	10	31	41	41	0.76	0.66	0.41	1.34	1.62	1.59	0.61	1.516666667	1.314022897	0.000169146	0.001220148	OsGLYI6	Glyoxalase/bleomycin resistance protein/dioxygenase domain containing protein	-	-	-	-	-	-	-
Os07g0261200	63	50	59	27	29	24	3.02	3.08	3.11	1.51	1.49	1.21	3.07	1.403333333	-1.129380923	0.000171529	0.001236403	GHD7	CCT(CONSTANS, CONSTANS-LIKE, and TIMING OF CHLOROPHYLL A/B BINDING1) domain protein, Heading date, Long-day repression, Regulator of growth, development, and stress-respons	-	-	-	-	GO:0005634//nucleus	GO:0003677//DNA binding;GO:0005515//protein binding	GO:0009908//flower development;GO:0009909//regulation of flower development;GO:0048579//negative regulation of long-day photoperiodism, flowering
Os02g0699800	15	11	7	32	33	30	0.64	0.6	0.33	1.59	1.51	1.34	0.523333333	1.48	1.499795117	0.000173436	0.001246577	-	Conserved hypothetical protein	-	-	-	-	-	-	-
Os12g0555200	42	36	26	15	12	7	2.52	2.78	1.72	1.05	0.77	0.44	2.34	0.753333333	-1.635148258	0.000192942	0.001373715	RPR10b	Similar to Probenazole-inducible protein PBZ1	-	-	-	-	GO:0005634//nucleus;GO:0005737//cytoplasm	GO:0004864//protein phosphatase inhibitor activity;GO:0010427//abscisic acid binding;GO:0038023//signaling receptor activity	GO:0006952//defense response;GO:0009738//abscisic acid-activated signaling pathway;GO:0032515//negative regulation of phosphoprotein phosphatase activity;GO:0080163//regulation of protein serine/threonine phosphatase activity
Os07g0123700	0	0	0	10	8	6	0	0	0	0.24	0.17	0.14	0.001	0.183333333	7.518325308	0.000194278	0.001382389	OsWD40-136	PUL domain containing protein	Genetic Information Processing	Folding, sorting and degradation	ko04141//Protein processing in endoplasmic reticulum	K14018	GO:0005623//cell;GO:0005634//nucleus;GO:0005737//cytoplasm;GO:0005829//cytosol;GO:0009506//plasmodesma	GO:0005515//protein binding;GO:0043130//ubiquitin binding	GO:0010992//ubiquitin recycling;GO:0043161//proteasome-mediated ubiquitin-dependent protein catabolic process
Os01g0771400	0	0	0	4	13	8	0	0	0	0.07	0.2	0.11	0.001	0.126666667	6.984893108	0.00019443	0.001382961	OsM2	Similar to CM0545.290.nc protein	-	-	-	-	GO:0005829//cytosol	GO:0004197//cysteine-type endopeptidase activity;GO:0004843//thiol-dependent ubiquitin-specific protease activity;GO:0005515//protein binding;GO:0036459//thiol-dependent ubiquitinyl hydrolase activity	GO:0006511//ubiquitin-dependent protein catabolic process;GO:0016579//protein deubiquitination;GO:0031647//regulation of protein stability
Os05g0503650	36	38	35	10	18	11	3.85	5.23	4.12	1.25	2.07	1.24	4.4	1.52	-1.5334322	0.000204535	0.001450603	-	Non-protein coding transcript	-	-	-	-	-	-	-
Os12g0471100	1	0	0	7	10	19	0.03	0	0	0.22	0.28	0.53	0.01	0.343333333	5.101538026	0.000209383	0.001480196	-	Similar to ATPase 2	-	-	-	-	-	GO:0005524//ATP binding	GO:0051301//cell division
Os07g0207100	50	45	69	26	26	21	0.71	0.82	1.07	0.43	0.39	0.31	0.866666667	0.376666667	-1.202188851	0.000211111	0.001491454	-	Protein kinase, core domain containing protein	-	-	-	-	GO:0005886//plasma membrane;GO:0016021//integral component of membrane	GO:0004672//protein kinase activity;GO:0005515//protein binding;GO:0005524//ATP binding	GO:0006468//protein phosphorylation
Os06g0156501	36	31	36	14	12	10	1.43	1.58	1.57	0.65	0.51	0.42	1.526666667	0.526666667	-1.53542304	0.000216228	0.001523186	-	Conserved hypothetical protein	-	-	-	-	-	-	-
Os02g0483500	15	24	16	37	56	40	0.42	0.86	0.49	1.2	1.67	1.16	0.59	1.343333333	1.187030478	0.000216903	0.001525981	OsMaT-2	Transferase family protein	-	-	-	-	-	GO:0016747//transferase activity, transferring acyl groups other than amino-acyl groups	-
Os06g0230000	6	1	11	23	24	24	0.25	0.05	0.5	1.11	1.07	1.05	0.266666667	1.076666667	2.01346226	0.000219054	0.001540615	-	Hypothetical conserved gene	-	-	-	-	-	-	-
Os01g0856000	3	6	5	24	22	16	0.05	0.13	0.1	0.6	0.51	0.32	0.093333333	0.476666667	2.352516415	0.000220703	0.001551719	OsCDC6	Similar to CDC6 protein	-	-	-	-	GO:0005634//nucleus	GO:0003688//DNA replication origin binding	GO:0000278//mitotic cell cycle;GO:0006260//DNA replication;GO:0006270//DNA replication initiation;GO:0007049//cell cycle;GO:0033314//mitotic DNA replication checkpoint;GO:0051301//cell division
MSTRG.11573	10	7	9	34	24	24	0.31	0.28	0.3	1.22	0.79	0.77	0.296666667	0.926666667	1.643207642	0.000227291	0.00159191	HISN4	imidazole glycerol phosphate synthase hisHF, chloroplastic-like [Oryza sativa Japonica Group]	Metabolism;Metabolism;Metabolism;Metabolism	Global and overview maps;Global and overview maps;Global and overview maps;Amino acid metabolism	ko01100//Metabolic pathways;ko01110//Biosynthesis of secondary metabolites;ko01230//Biosynthesis of amino acids;ko00340//Histidine metabolism	K01663;K01663;K01663;K01663	GO:0009532//plastid stroma	GO:0003676//nucleic acid binding;GO:0016763//transferase activity, transferring pentosyl groups;GO:0016830//carbon-carbon lyase activity	GO:0006221//pyrimidine nucleotide biosynthetic process;GO:0006547//histidine metabolic process;GO:0009064//glutamine family amino acid metabolic process
Os11g0655900	12	10	6	22	22	47	0.99	1.06	0.54	2.11	1.95	4.06	0.863333333	2.706666667	1.648527629	0.000228079	0.001596917	OsGRX23	Thioredoxin fold domain containing protein	-	-	-	-	GO:0005623//cell;GO:0005634//nucleus;GO:0005737//cytoplasm	GO:0009055//electron transfer activity;GO:0015035//protein disulfide oxidoreductase activity	GO:0022900//electron transport chain;GO:0045454//cell redox homeostasis;GO:0055114//oxidation-reduction process
Os02g0163533	37	25	38	15	9	9	2.92	2.53	3.29	1.38	0.76	0.74	2.913333333	0.96	-1.601564468	0.000229211	0.001604331	-	Conserved hypothetical protein	-	-	-	-	-	-	-
Os07g0563400	4	12	11	39	31	20	0.14	0.53	0.41	1.55	1.13	0.72	0.36	1.133333333	1.654503434	0.000251166	0.00174187	-	Protein of unknown function DUF761, plant family protein	-	-	-	-	GO:0016020//membrane;GO:0016021//integral component of membrane	-	-
Os06g0714300	134	80	62	178	172	285	7.19	5.5	3.65	11.14	9.95	16.09	5.446666667	12.39333333	1.186118787	0.000262291	0.00180589	OsSAUR29	Auxin responsive SAUR protein family protein	Environmental Information Processing	Signal transduction	ko04075//Plant hormone signal transduction	K14488	-	-	GO:0009733//response to auxin
Os12g0571100	21	24	25	4	3	10	1.86	2.73	2.44	0.41	0.29	0.93	2.343333333	0.543333333	-2.108652725	0.000268178	0.001840637	MTI4C	Metallothionein-like protein, ROS (reactive oxygen species) scavenger, Antioxidan	-	-	-	-	-	GO:0046872//metal ion binding	GO:0009555//pollen development;GO:0072593//reactive oxygen species metabolic process
Os04g0407850	6	0	0	17	15	15	0.19	0	0	0.61	0.47	0.46	0.063333333	0.513333333	3.018859027	0.000290512	0.001979983	-	Similar to H0321H01.4 protein	-	-	-	-	-	-	-
Os10g0460733	0	0	0	11	4	8	0	0	0	0.65	0.22	0.44	0.001	0.436666667	8.770388596	0.000295927	0.002011572	-	Similar to H0418A01.5 protein	-	-	-	-	-	-	-
Os05g0214300	15	11	15	1	0	1	0.93	0.87	1.02	0.07	0	0.06	0.94	0.043333333	-4.439111634	0.000296727	0.002015132	OsSWEET3a	Similar to Bidirectional sugar transporter SWEET3a	-	-	-	-	GO:0005886//plasma membrane;GO:0016020//membrane;GO:0016021//integral component of membrane	GO:0051119//sugar transmembrane transporter activity	GO:0008643//carbohydrate transport
Os11g0517400	13	15	8	39	26	34	0.38	0.56	0.25	1.31	0.81	1.03	0.396666667	1.05	1.404390255	0.000308734	0.002093435	-	Conserved hypothetical protein	-	-	-	-	-	-	-
Os01g0268900	8	13	17	29	34	39	0.35	0.74	0.82	1.49	1.61	1.8	0.636666667	1.633333333	1.359209111	0.000318775	0.002156848	-	Conserved hypothetical protein	-	-	-	-	-	-	-
Os03g0276700	10	7	10	29	24	28	0.91	0.82	1.01	3.09	2.35	2.69	0.913333333	2.71	1.569079459	0.000325293	0.002195529	-	Conserved hypothetical protein	-	-	-	-	GO:0005739//mitochondrion	GO:0003735//structural constituent of ribosome	GO:0006412//translation;GO:0032543//mitochondrial translation
Os07g0661000	67	60	47	23	33	27	2.64	3.03	2.03	1.05	1.39	1.11	2.566666667	1.183333333	-1.117039421	0.000328011	0.002213188	-	Adenosine/AMP deaminase domain containing protein	Metabolism;Metabolism	Global and overview maps;Nucleotide metabolism	ko01100//Metabolic pathways;ko00230//Purine metabolism	K01488;K01488	-	GO:0004000//adenosine deaminase activity;GO:0019239//deaminase activity	GO:0006154//adenosine catabolic process;GO:0046103//inosine biosynthetic process
Os01g0601700	17	12	12	27	32	46	0.27	0.24	0.21	0.5	0.54	0.76	0.24	0.6	1.321928095	0.000333421	0.002247619	-	Leucine-rich repeat domain containing protein	-	-	-	-	-	GO:0005515//protein binding	-
Os01g0221100	43	26	44	17	11	14	0.57	0.51	0.64	0.26	0.16	0.21	0.573333333	0.21	-1.448984831	0.000334024	0.002250994	OsJAR2	GH3 auxin-responsive promoter family protein	Environmental Information Processing	Signal transduction	ko04075//Plant hormone signal transduction	K14487	GO:0005737//cytoplasm	GO:0000166//nucleotide binding;GO:0005524//ATP binding;GO:0016874//ligase activity;GO:0016881//acid-amino acid ligase activity;GO:0080123//jasmonate-amino synthetase activity;GO:0102053//(-)-jasmonoyl-isoleucine synthetase activity;GO:0102057//jasmonoyl-valine synthetase activity;GO:0102058//jasmonoyl-leucine synthetase activity	GO:0009416//response to light stimulus;GO:0009611//response to wounding;GO:0009694//jasmonic acid metabolic process;GO:0009733//response to auxin;GO:0009864//induced systemic resistance, jasmonic acid mediated signaling pathway
Os11g0658800	58	66	66	32	28	35	1.42	2.07	1.77	0.91	0.73	0.9	1.753333333	0.846666667	-1.050234303	0.000334228	0.002251675	OsPGL34	Pectin lyase fold/virulence factor domain containing protein	-	-	-	-	GO:0005576//extracellular region	GO:0004650//polygalacturonase activity;GO:0016787//hydrolase activity;GO:0016798//hydrolase activity, acting on glycosyl bonds	GO:0005975//carbohydrate metabolic process;GO:0008152//metabolic process;GO:0071555//cell wall organization
Os02g0685750	25	15	35	35	73	55	0.58	0.45	0.86	0.98	1.86	1.38	0.63	1.406666667	1.158856764	0.000349227	0.002343357	-	Hypothetical gene	-	-	-	-	-	-	-
Os07g0199000	9	7	7	0	0	0	0.27	0.27	0.21	0	0	0	0.25	0.001	-7.965784285	0.000358628	0.002402028	-	Similar to OSIGBa0126B18.3 protein	-	-	-	-	-	-	-
Os01g0281600	72	41	49	29	25	19	3.25	2.38	2.43	1.52	1.21	0.9	2.686666667	1.21	-1.150810291	0.000382743	0.002553405	OsENODL4	Cupredoxin domain containing protein	-	-	-	-	GO:0046658//anchored component of plasma membrane	GO:0009055//electron transfer activity	GO:0022900//electron transport chain
Os07g0197100	72	40	54	24	17	34	3.54	2.53	2.92	1.37	0.9	1.75	2.996666667	1.34	-1.161125614	0.000385114	0.002566881	OsHXK4	Similar to Hexokinase-4, chloroplastic	Metabolism;Metabolism;Metabolism;Metabolism;Metabolism;Metabolism;Metabolism;Metabolism	Global and overview maps;Global and overview maps;Global and overview maps;Carbohydrate metabolism;Carbohydrate metabolism;Carbohydrate metabolism;Carbohydrate metabolism;Carbohydrate metabolism	ko01100//Metabolic pathways;ko01110//Biosynthesis of secondary metabolites;ko01200//Carbon metabolism;ko00500//Starch and sucrose metabolism;ko00520//Amino sugar and nucleotide sugar metabolism;ko00010//Glycolysis / Gluconeogenesis;ko00051//Fructose and mannose metabolism;ko00052//Galactose metabolism	K00844;K00844;K00844;K00844;K00844;K00844;K00844;K00844	GO:0005623//cell;GO:0005829//cytosol	GO:0000166//nucleotide binding;GO:0004340//glucokinase activity;GO:0004396//hexokinase activity;GO:0005524//ATP binding;GO:0005536//glucose binding;GO:0008865//fructokinase activity;GO:0016301//kinase activity;GO:0016740//transferase activity;GO:0016773//phosphotransferase activity, alcohol group as acceptor;GO:0019158//mannokinase activity	GO:0001678//cellular glucose homeostasis;GO:0005975//carbohydrate metabolic process;GO:0006096//glycolytic process;GO:0016310//phosphorylation;GO:0046835//carbohydrate phosphorylation
Os11g0648400	33	27	21	4	11	9	1.02	1.07	0.71	0.14	0.36	0.29	0.933333333	0.263333333	-1.825502269	0.000390081	0.002596828	-	Protein of unknown function DUF3615 domain containing protein	-	-	-	-	-	-	-
Os10g0528100	3	1	3	12	17	16	0.14	0.06	0.15	0.63	0.83	0.76	0.116666667	0.74	2.665132849	0.000390501	0.002598836	OsGSTU24	Similar to Glutathione S-transferase GST 42 (EC 2.5.1.18) (Fragment)	Metabolism;Metabolism	Global and overview maps;Metabolism of other amino acids	ko01100//Metabolic pathways;ko00480//Glutathione metabolism	K00799;K00799	GO:0005737//cytoplasm	GO:0004364//glutathione transferase activity;GO:0005515//protein binding;GO:0016740//transferase activity	GO:0006749//glutathione metabolic process
Os01g0382400	52	43	33	17	15	21	3.35	3.56	2.34	1.28	1.04	1.42	3.083333333	1.246666667	-1.306415096	0.000395678	0.002630098	OsPR1#012	Similar to Pathogenesis-related protein PRB1-2 precursor	Organismal Systems;Environmental Information Processing;Environmental Information Processing	Environmental adaptation;Signal transduction;Signal transduction	ko04626//Plant-pathogen interaction;ko04075//Plant hormone signal transduction;ko04016//MAPK signaling pathway - plant	K13449;K13449;K13449	GO:0005576//extracellular region;GO:0005615//extracellular space	-	-
Os10g0513900	11	6	0	44	39	57	0.3	0.21	0	1.39	1.13	1.62	0.17	1.38	3.021061616	0.0003977	0.00264236	-	Cytochrome P450 family protein	-	-	-	-	GO:0016020//membrane;GO:0016021//integral component of membrane	GO:0004497//monooxygenase activity;GO:0005506//iron ion binding;GO:0016491//oxidoreductase activity;GO:0016705//oxidoreductase activity, acting on paired donors, with incorporation or reduction of molecular oxygen;GO:0016709//oxidoreductase activity, acting on paired donors, with incorporation or reduction of molecular oxygen, NAD(P)H as one donor, and incorporation of one atom of oxygen;GO:00200…	GO:0055114//oxidation-reduction process
Os01g0104900	26	25	20	51	45	50	0.83	0.91	0.62	1.92	1.54	1.76	0.786666667	1.74	1.145262947	0.000400982	0.002661318	-	Transferase family protein	-	-	-	-	-	GO:0016747//transferase activity, transferring acyl groups other than amino-acyl groups	-
Os08g0203350	20	14	19	39	42	38	1.73	1.55	1.8	3.92	3.89	3.44	1.693333333	3.75	1.147024599	0.000403087	0.002670436	-	Conserved hypothetical protein	-	-	-	-	-	-	-
Os01g0867400	15	11	10	30	32	32	1.1	1.04	0.81	2.57	2.52	2.47	0.983333333	2.52	1.35767128	0.000403979	0.002675537	-	Non-protein coding transcript	-	-	-	-	-	-	-
Os04g0557800	0	1	0	16	3	14	0	0.02	0	0.36	0.06	0.28	0.006666667	0.233333333	5.129283017	0.000410366	0.002714554	Pl	Similar to R-type basic helix-loop-helix protein	-	-	-	-	-	GO:0046983//protein dimerization activity	-
Os04g0645700	18	6	18	34	38	33	0.81	0.35	0.89	1.79	1.84	1.56	0.683333333	1.73	1.340110629	0.000420436	0.002776979	-	Similar to H0811D08.5 protein	-	-	-	-	-	-	-
Os12g0533600	6	5	5	15	18	30	0.25	0.26	0.23	0.72	0.8	1.3	0.246666667	0.94	1.930097987	0.0004266	0.002813458	-	Hypothetical conserved gene	-	-	-	-	GO:0005736//RNA polymerase I complex	-	GO:0006360//transcription by RNA polymerase I
Os04g0519700	47	44	51	25	23	14	0.8	0.97	0.96	0.5	0.42	0.25	0.91	0.39	-1.222392421	0.000432389	0.002849064	OsARF10	Similar to Auxin response factor 10	-	-	-	-	GO:0005634//nucleus	GO:0003677//DNA binding	GO:0006355//regulation of transcription, DNA-templated;GO:0009725//response to hormone;GO:0009734//auxin-activated signaling pathway
Os09g0494500	0	0	2	13	14	10	0	0	0.13	0.92	0.91	0.64	0.043333333	0.823333333	4.247927513	0.000452507	0.002971796	-	Conserved hypothetical protein	-	-	-	-	-	-	-
Os08g0137400	59	39	42	25	18	18	3.96	3.18	2.7	1.78	1.22	1.28	3.28	1.426666667	-1.201047519	0.00046843	0.003066267	OsUCL23	Cupredoxin domain containing protein	-	-	-	-	GO:0046658//anchored component of plasma membrane	GO:0009055//electron transfer activity	GO:0022900//electron transport chain
MSTRG.659	7	4	8	13	38	20	0.4	0.3	0.51	0.87	2.35	1.21	0.403333333	1.476666667	1.872299651	0.000469722	0.003073802	--	hypothetical protein DAI22_01g098200 [Oryza sativa Japonica Group]	-	-	-	-	-	-	-
Os07g0490400	15	9	14	34	33	29	0.62	0.47	0.63	1.62	1.45	1.25	0.573333333	1.44	1.328622747	0.000493702	0.003213462	OsFKBP20-2	Peptidyl-prolyl cis-trans isomerase, FKBP-type domain containing protein	-	-	-	-	-	GO:0003755//peptidyl-prolyl cis-trans isomerase activity;GO:0016853//isomerase activity	GO:0000413//protein peptidyl-prolyl isomerization
Os07g0162700	18	12	16	2	3	2	0.64	0.55	0.62	0.08	0.11	0.07	0.603333333	0.086666667	-2.799406169	0.000504625	0.003277417	OsCDAP2	Alpha/beta hydrolase fold-3 domain containing protein	-	-	-	-	-	GO:0016787//hydrolase activity	GO:0009056//catabolic process
Os06g0612300	18	13	11	0	4	0	0.44	0.41	0.3	0	0.11	0	0.383333333	0.036666667	-3.386058432	0.000505237	0.003278806	-	Similar to T6J4.5 protein (WIP6 protein)	-	-	-	-	GO:0005634//nucleus;GO:0016020//membrane;GO:0016021//integral component of membrane	GO:0003676//nucleic acid binding	GO:0001709//cell fate determination;GO:0009860//pollen tube growth;GO:0010468//regulation of gene expression;GO:0010500//transmitting tissue development;GO:0048856//anatomical structure development;GO:0080022//primary root development;GO:1990058//fruit replum development
Os08g0245200	56	63	80	29	31	42	1.31	1.9	2.06	0.79	0.78	1.03	1.756666667	0.866666667	-1.019291339	0.000532065	0.00343461	4CL1	4-coumarate:coenzyme A ligase, Lignin biosynthesi	Metabolism;Metabolism;Metabolism;Metabolism	Global and overview maps;Global and overview maps;Biosynthesis of other secondary metabolites;Metabolism of cofactors and vitamins	ko01100//Metabolic pathways;ko01110//Biosynthesis of secondary metabolites;ko00940//Phenylpropanoid biosynthesis;ko00130//Ubiquinone and other terpenoid-quinone biosynthesis	K01904;K01904;K01904;K01904	-	GO:0000166//nucleotide binding;GO:0003824//catalytic activity;GO:0005524//ATP binding;GO:0016207//4-coumarate-CoA ligase activity;GO:0016874//ligase activity	GO:0009698//phenylpropanoid metabolic process
Os02g0200300	56	51	51	30	17	27	1.46	1.73	1.52	0.96	0.48	0.72	1.57	0.72	-1.124695747	0.000538709	0.003470341	-	Similar to Beta-1,3-glucanase-like protein	-	-	-	-	GO:0016020//membrane;GO:0016021//integral component of membrane;GO:0046658//anchored component of plasma membrane	GO:0004553//hydrolase activity, hydrolyzing O-glycosyl compounds;GO:0016787//hydrolase activity	GO:0005975//carbohydrate metabolic process
Os05g0199500	18	10	18	36	44	29	0.49	0.35	0.54	1.15	1.29	0.83	0.46	1.09	1.244622369	0.000546933	0.003517119	-	Glycosyl transferase, family 31 protein	-	-	-	-	GO:0000139//Golgi membrane;GO:0005783//endoplasmic reticulum;GO:0005794//Golgi apparatus;GO:0016020//membrane;GO:0016021//integral component of membrane	GO:0008378//galactosyltransferase activity;GO:0016740//transferase activity;GO:0016757//transferase activity, transferring glycosyl groups	GO:0006486//protein glycosylation
Os10g0344000	14	16	12	3	2	0	0.38	0.56	0.36	0.09	0.06	0	0.433333333	0.05	-3.115477217	0.000547743	0.003520262	-	Similar to transparent testa 12 protein	-	-	-	-	GO:0016020//membrane	GO:0015238//drug transmembrane transporter activity;GO:0015297//antiporter activity;GO:0022857//transmembrane transporter activity;GO:0042910//xenobiotic transmembrane transporter activity	GO:0006855//drug transmembrane transport;GO:0042908//xenobiotic transport;GO:0055085//transmembrane transport
Os08g0106100	32	21	27	5	10	10	1.71	1.44	1.59	0.31	0.57	0.56	1.58	0.48	-1.718818247	0.000550893	0.003539473	-	Conserved hypothetical protein	-	-	-	-	-	-	-
Os03g0724500	6	3	6	12	24	24	0.43	0.28	0.47	1	1.83	1.8	0.393333333	1.543333333	1.972225334	0.000552227	0.003547001	-	Conserved hypothetical protein	-	-	-	-	-	-	-
Os11g0477400	25	9	16	2	4	2	0.99	0.4	0.5	0.08	0.15	0.1	0.63	0.11	-2.517848305	0.00056181	0.003605384	-	Hypothetical conserved gene	-	-	-	-	-	-	-
Os06g0150500	16	14	41	7	5	5	0.45	0.5	1.26	0.21	0.14	0.15	0.736666667	0.166666667	-2.14404637	0.000564544	0.00362061	-	Inorganic pyrophosphatase domain containing protein	-	-	-	-	-	-	-
Os08g0425200	66	66	56	33	30	34	3.35	4.31	3.13	1.95	1.63	1.81	3.596666667	1.796666667	-1.001337687	0.000570059	0.003649773	RcbX	Chaperonin-like RbcX domain containing protein	-	-	-	-	GO:0009534//chloroplast thylakoid	GO:0044183//protein binding involved in protein folding	GO:0009409//response to cold;GO:0009414//response to water deprivation;GO:0009651//response to salt stress;GO:0061077//chaperone-mediated protein folding
Os05g0501300	26	29	30	4	5	17	1.37	1.96	1.74	0.25	0.28	0.94	1.69	0.49	-1.786169592	0.000606492	0.003857341	-	Similar to Flavoprotein wrbA (Trp repressor binding protein)	Metabolism;Metabolism;Metabolism	Global and overview maps;Global and overview maps;Metabolism of cofactors and vitamins	ko01100//Metabolic pathways;ko01110//Biosynthesis of secondary metabolites;ko00130//Ubiquinone and other terpenoid-quinone biosynthesis	K03809;K03809;K03809	-	GO:0003955//NAD(P)H dehydrogenase (quinone) activity;GO:0010181//FMN binding;GO:0016491//oxidoreductase activity	GO:0055114//oxidation-reduction process
Os08g0173600	2	3	3	12	22	12	0.17	0.32	0.27	1.16	1.95	1.04	0.253333333	1.383333333	2.449040013	0.000606526	0.003857341	-	Conserved hypothetical protein	-	-	-	-	-	-	-
Os07g0573400	79	67	53	38	29	36	2.13	2.27	1.59	1.13	0.85	0.96	1.996666667	0.98	-1.026739848	0.000619033	0.003927768	-	Protein of unknown function DUF239, plant domain containing protein	-	-	-	-	-	-	-
Os03g0832200	4	6	3	12	22	22	0.11	0.21	0.09	0.38	0.64	0.63	0.136666667	0.55	2.00877021	0.000634618	0.004010405	CRT	Similar to Calcium-binding protein precursor (Calreticulin)	Genetic Information Processing;Cellular Processes	Folding, sorting and degradation;Transport and catabolism	ko04141//Protein processing in endoplasmic reticulum;ko04145//Phagosome	K08057;K08057	GO:0005783//endoplasmic reticulum;GO:0005788//endoplasmic reticulum lumen;GO:0005789//endoplasmic reticulum membrane	GO:0005509//calcium ion binding;GO:0005515//protein binding;GO:0046872//metal ion binding;GO:0051082//unfolded protein binding	GO:0006457//protein folding;GO:0030968//endoplasmic reticulum unfolded protein response
Os08g0248100	51	31	34	12	23	10	0.75	0.59	0.55	0.21	0.36	0.16	0.63	0.243333333	-1.372417865	0.000637229	0.004024585	-	Protein kinase, core domain containing protein	-	-	-	-	GO:0016020//membrane;GO:0016021//integral component of membrane	GO:0000166//nucleotide binding;GO:0004672//protein kinase activity;GO:0004674//protein serine/threonine kinase activity;GO:0005515//protein binding;GO:0005524//ATP binding;GO:0016301//kinase activity;GO:0016740//transferase activity	GO:0006468//protein phosphorylation;GO:0016310//phosphorylation
Os01g0330100	19	29	20	2	7	9	0.31	0.61	0.36	0.04	0.12	0.15	0.426666667	0.103333333	-2.04580369	0.000644529	0.00406133	OsGELP15	Similar to Alpha-L-fucosidase 2	-	-	-	-	-	-	-
Os06g0223700	69	53	49	29	21	34	3.91	3.86	3.06	1.91	1.28	2.02	3.61	1.736666667	-1.055677965	0.000652423	0.00410753	-	Protein of unknown function DUF581 family protein	-	-	-	-	-	-	-
Os04g0431700	25	19	35	65	31	70	0.32	0.32	0.5	0.98	0.43	0.95	0.38	0.786666667	1.049753035	0.000687	0.004297179	Bph6	Exocyst-localized protein, Resistance to planthoppers, (Nipponbare: BPH-susceptible	-	-	-	-	-	-	-
Os03g0761500	75	51	58	29	40	24	1.35	1.15	1.16	0.58	0.78	0.44	1.22	0.6	-1.023846742	0.00071407	0.004453439	OsSub31	Similar to Subtilisin-like protease (Fragment)	-	-	-	-	-	GO:0004252//serine-type endopeptidase activity;GO:0008233//peptidase activity;GO:0008236//serine-type peptidase activity;GO:0016787//hydrolase activity	GO:0006508//proteolysis
Os09g0563700	9	9	3	23	24	22	0.16	0.21	0.06	0.49	0.47	0.42	0.143333333	0.46	1.682259702	0.000721269	0.004495779	-	Kelch related domain containing protein	-	-	-	-	-	-	-
Os03g0782400	13	8	16	30	28	35	1.29	1.02	1.75	3.48	2.99	3.65	1.353333333	3.373333333	1.317657658	0.000729328	0.004539663	-	Conserved hypothetical protein	-	-	-	-	-	-	-
Os07g0605350	5	4	8	18	28	16	0.71	0.73	1.24	2.96	4.25	2.37	0.893333333	3.193333333	1.837792655	0.000729345	0.004539663	-	Similar to Protein EGG APPARATUS-1	-	-	-	-	GO:0016021//integral component of membrane	-	-
Os03g0794200	58	54	56	30	33	20	4.18	5	4.43	2.51	2.55	1.51	4.536666667	2.19	-1.050701791	0.000756823	0.004691083	-	Similar to N-acetyltransferase	-	-	-	-	-	GO:0008080//N-acetyltransferase activity;GO:0016747//transferase activity, transferring acyl groups other than amino-acyl groups	-
Os08g0427700	55	38	51	13	28	25	3.86	3.42	3.93	1.06	2.11	1.84	3.736666667	1.67	-1.16190377	0.000762535	0.004723449	-	Histone H2A	-	-	-	-	GO:0000786//nucleosome;GO:0000790//nuclear chromatin;GO:0005634//nucleus;GO:0005694//chromosome	GO:0003677//DNA binding;GO:0046982//protein heterodimerization activity	GO:0006325//chromatin organization;GO:0006342//chromatin silencing
Os02g0597200	6	4	1	13	20	18	0.39	0.33	0.07	0.98	1.38	1.22	0.263333333	1.193333333	2.180035029	0.000764042	0.004730112	-	Conserved hypothetical protein	-	-	-	-	-	-	-
Os05g0516550	7	5	8	15	22	30	0.24	0.23	0.32	0.63	0.86	1.14	0.263333333	0.876666667	1.735138241	0.000764798	0.004733453	-	Hypothetical gene	-	-	-	-	-	-	-
Os12g0222800	32	20	35	10	10	10	0.51	0.41	0.62	0.19	0.17	0.17	0.513333333	0.176666667	-1.538866086	0.00076703	0.004745928	-	Leucine-rich repeat, N-terminal domain containing protein	-	-	-	-	GO:0016020//membrane;GO:0016021//integral component of membrane	GO:0005515//protein binding	-
Os01g0572300	59	43	53	32	12	26	1.09	1.02	1.08	0.69	0.24	0.5	1.063333333	0.476666667	-1.157541277	0.000789719	0.004872563	OsIDD11	Zinc finger, C2H2-type domain containing protein	-	-	-	-	GO:0005634//nucleus	GO:0003676//nucleic acid binding;GO:0003700//DNA-binding transcription factor activity	GO:0006355//regulation of transcription, DNA-templated
Os03g0201400	59	41	59	79	95	80	0.66	0.63	0.49	1.28	1.16	1.18	0.593333333	1.206666667	1.024112456	0.000798603	0.004924608	-	Pentatricopeptide repeat domain containing protein	-	-	-	-	-	GO:0005515//protein binding	-
Os03g0133800	21	4	2	67	65	42	0.47	0.12	0.06	1.79	1.59	1	0.216666667	1.46	2.752419247	0.000810788	0.004994128	-	Similar to predicted protein	-	-	-	-	-	GO:0003824//catalytic activity	-
Os01g0820000	15	7	0	68	74	74	0.47	0.3	0	2.46	2.48	2.42	0.256666667	2.453333333	3.256775415	0.000826083	0.005082625	-	Similar to Cinnamate-4-hydroxylase	Metabolism;Metabolism;Metabolism;Metabolism;Metabolism;Metabolism	Global and overview maps;Global and overview maps;Biosynthesis of other secondary metabolites;Biosynthesis of other secondary metabolites;Metabolism of cofactors and vitamins;Biosynthesis of other secondary metabolites	ko01100//Metabolic pathways;ko01110//Biosynthesis of secondary metabolites;ko00940//Phenylpropanoid biosynthesis;ko00941//Flavonoid biosynthesis;ko00130//Ubiquinone and other terpenoid-quinone biosynthesis;ko00945//Stilbenoid, diarylheptanoid and gingerol biosynthesis	K00487;K00487;K00487;K00487;K00487;K00487	GO:0005774//vacuolar membrane;GO:0005783//endoplasmic reticulum;GO:0005794//Golgi apparatus;GO:0005886//plasma membrane;GO:0009505//plant-type cell wall;GO:0009506//plasmodesma	GO:0005506//iron ion binding;GO:0016705//oxidoreductase activity, acting on paired donors, with incorporation or reduction of molecular oxygen;GO:0016710//trans-cinnamate 4-monooxygenase activity;GO:0020037//heme binding;GO:0042802//identical protein binding	GO:0006744//ubiquinone biosynthetic process;GO:0009555//pollen development;GO:0009698//phenylpropanoid metabolic process;GO:0009808//lignin metabolic process;GO:0032502//developmental process;GO:0055114//oxidation-reduction process;GO:0080167//response to karrikin
Os07g0408400	17	16	13	39	41	27	0.59	0.72	0.5	1.58	1.54	0.99	0.603333333	1.37	1.183148697	0.000830551	0.005105818	-	Conserved hypothetical protein	-	-	-	-	-	-	-
Os02g0578000	17	16	11	5	1	0	0.55	0.66	0.39	0.19	0.03	0	0.533333333	0.073333333	-2.862496476	0.000831697	0.005110699	-	Hypothetical protein	-	-	-	-	-	-	-
Os11g0630300	15	11	9	0	1	1	0.24	0.23	0.16	0	0.02	0.02	0.21	0.013333333	-3.977279923	0.000853548	0.005233979	-	Conserved hypothetical protein	-	-	-	-	-	-	-
Os07g0130400	47	27	42	11	16	21	1	0.72	0.98	0.26	0.36	0.47	0.9	0.363333333	-1.308631272	0.000869361	0.005317557	-	Similar to Lectin-like receptor kinase 7;2	-	-	-	-	GO:0005886//plasma membrane;GO:0016020//membrane;GO:0016021//integral component of membrane	GO:0004672//protein kinase activity;GO:0004675//transmembrane receptor protein serine/threonine kinase activity;GO:0005524//ATP binding;GO:0030246//carbohydrate binding	GO:0002229//defense response to oomycetes;GO:0006468//protein phosphorylation;GO:0006952//defense response;GO:0007178//transmembrane receptor protein serine/threonine kinase signaling pathway;GO:0042742//defense response to bacterium
Os06g0662150	17	8	4	26	30	26	1.84	1.11	0.47	3.27	3.48	2.95	1.14	3.233333333	1.503988422	0.000895222	0.005458984	-	Non-protein coding transcript	-	-	-	-	-	-	-
Os06g0192000	27	48	34	11	18	14	0.5	1.11	0.72	0.26	0.36	0.29	0.776666667	0.303333333	-1.356391504	0.000914719	0.005563945	-	Hypothetical gene	-	-	-	-	-	-	-
Os05g0519800	17	12	11	34	35	27	0.68	0.61	0.48	1.57	1.49	1.12	0.59	1.393333333	1.239753582	0.000922665	0.005607849	-	Integrase, N-terminal zinc-binding domain-like domain containing protein	-	-	-	-	GO:0009507//chloroplast	-	-
Os02g0686100	79	37	49	23	27	29	3.64	2.19	2.48	1.23	1.33	1.4	2.77	1.32	-1.069348047	0.000928473	0.005639786	-	Similar to RING-H2 finger protein ATL1B	-	-	-	-	GO:0016021//integral component of membrane	-	-
Os09g0124850	12	17	13	33	34	33	0.35	0.64	0.42	1.12	1.06	1.01	0.47	1.063333333	1.177861261	0.000931817	0.005656965	-	Conserved hypothetical protein	-	-	-	-	-	-	-
Os03g0164901	2	1	3	9	19	12	0.17	0.11	0.27	0.87	1.68	1.04	0.183333333	1.196666667	2.70648032	0.000942895	0.00571788	-	Hypothetical gene	-	-	-	-	-	-	-
Os07g0190800	20	16	10	44	32	31	1.34	1.38	0.74	3.44	2.31	2.19	1.153333333	2.646666667	1.19836697	0.000953503	0.005777415	OsTRXh5	Similar to Thioredoxin h	-	-	-	-	GO:0005623//cell;GO:0005737//cytoplasm	GO:0015035//protein disulfide oxidoreductase activity	GO:0006662//glycerol ether metabolic process;GO:0045454//cell redox homeostasis;GO:0055114//oxidation-reduction process
Os03g0103400	68	35	50	29	23	19	1.22	0.81	0.99	0.6	0.44	0.36	1.006666667	0.466666667	-1.109121722	0.000963542	0.00582858	-	GRAS transcription factor domain containing protein	-	-	-	-	GO:0005634//nucleus	GO:0003700//DNA-binding transcription factor activity;GO:0043565//sequence-specific DNA binding	GO:0006355//regulation of transcription, DNA-templated
Os02g0579000	19	14	29	4	7	5	0.64	0.61	1.09	0.16	0.25	0.18	0.78	0.196666667	-1.98772167	0.000972171	0.005874293	OMTN1	No apical meristem (NAM) protein domain containing protein	-	-	-	-	GO:0005634//nucleus	GO:0003677//DNA binding	GO:0006355//regulation of transcription, DNA-templated
Os04g0482300	53	42	52	26	25	20	1.65	1.68	1.78	0.94	0.83	0.65	1.703333333	0.806666667	-1.078316244	0.001004477	0.006047832	-	Kelch related domain containing protein	-	-	-	-	GO:0005634//nucleus	GO:0003712//transcription coregulator activity;GO:0004402//histone acetyltransferase activity;GO:0005515//protein binding;GO:0008270//zinc ion binding	GO:0006355//regulation of transcription, DNA-templated;GO:0016573//histone acetylation
Os10g0527601	21	16	18	40	37	39	1.31	1.29	1.24	2.91	2.48	2.56	1.28	2.65	1.049848549	0.001020889	0.006134847	OsGSTU20	Glutathione S-transferase, C-terminal-like domain containing protein	Metabolism;Metabolism	Global and overview maps;Metabolism of other amino acids	ko01100//Metabolic pathways;ko00480//Glutathione metabolism	K00799;K00799	GO:0005737//cytoplasm	GO:0004364//glutathione transferase activity;GO:0005515//protein binding	GO:0006749//glutathione metabolic process
Os11g0275000	46	41	55	17	20	30	2.65	3.04	3.49	1.14	1.24	1.81	3.06	1.396666667	-1.13154391	0.001033393	0.006204884	-	Similar to Dienelactone hydrolase family	-	-	-	-	-	GO:0016787//hydrolase activity	-
Os06g0548200	40	57	34	20	18	20	1.1	2.02	1.03	0.64	0.53	0.58	1.383333333	0.583333333	-1.245756414	0.001041717	0.006244602	-	FAD linked oxidase, N-terminal domain containing protein	Metabolism;Metabolism;Metabolism	Global and overview maps;Global and overview maps;Biosynthesis of other secondary metabolites	ko01100//Metabolic pathways;ko01110//Biosynthesis of secondary metabolites;ko00940//Phenylpropanoid biosynthesis	K22395;K22395;K22395	-	GO:0016491//oxidoreductase activity;GO:0050660//flavin adenine dinucleotide binding;GO:0071949//FAD binding	GO:0055114//oxidation-reduction process
Os11g0177200	45	55	46	21	20	29	4.15	6.51	4.66	2.25	1.98	2.8	5.106666667	2.343333333	-1.123819703	0.001049267	0.006282993	-	Conserved hypothetical protein	-	-	-	-	-	-	-
Os01g0191900	28	31	37	15	11	11	1.24	1.77	1.81	0.78	0.52	0.51	1.606666667	0.603333333	-1.413043449	0.001066832	0.00637598	R2R3-MYB	Similar to Blind	-	-	-	-	GO:0005634//nucleus	GO:0003677//DNA binding;GO:0003700//DNA-binding transcription factor activity;GO:0043565//sequence-specific DNA binding;GO:0044212//transcription regulatory region DNA binding	GO:0006355//regulation of transcription, DNA-templated;GO:0030154//cell differentiation
Os02g0649900	30	26	26	15	3	8	0.72	0.8	0.68	0.42	0.08	0.2	0.733333333	0.233333333	-1.652076697	0.001084377	0.006470251	YSL2	Metal-nicotianamine (NA) transporter, Fe and Mn transport to the endosper	-	-	-	-	GO:0005623//cell;GO:0005886//plasma membrane;GO:0016020//membrane;GO:0016021//integral component of membrane	GO:0051980//iron-nicotianamine transmembrane transporter activity	GO:0006811//ion transport;GO:0010039//response to iron ion;GO:0033214//iron assimilation by chelation and transport;GO:0048316//seed development;GO:0055072//iron ion homeostasis;GO:0055085//transmembrane transport
Os06g0264500	76	48	50	20	32	36	1.84	1.49	1.33	0.56	0.83	0.91	1.553333333	0.766666667	-1.018696094	0.001087819	0.006489024	-	TGF-beta receptor, type I/II extracellular region family protein	-	-	-	-	GO:0005886//plasma membrane;GO:0016020//membrane;GO:0016021//integral component of membrane;GO:0097708//intracellular vesicle	GO:0015333//peptide:proton symporter activity;GO:0022857//transmembrane transporter activity;GO:0035673//oligopeptide transmembrane transporter activity;GO:1904680//peptide transmembrane transporter activity	GO:0006857//oligopeptide transport;GO:0010336//gibberellic acid homeostasis;GO:0035672//oligopeptide transmembrane transport;GO:0055085//transmembrane transport;GO:1902600//proton transmembrane transport
Os08g0112700	69	34	45	25	21	23	2.87	1.82	2.06	1.21	0.94	1	2.25	1.05	-1.099535674	0.001111182	0.006612195	MADS26	MADS-box transcription factor, Regulator of both biotic and abiotic stress response	-	-	-	-	GO:0005634//nucleus	GO:0000976//transcription regulatory region sequence-specific DNA binding;GO:0000977//RNA polymerase II regulatory region sequence-specific DNA binding;GO:0000981//DNA-binding transcription factor activity, RNA polymerase II-specific;GO:0003677//DNA binding;GO:0003700//DNA-binding transcription factor activity;GO:0008134//transcription factor binding;GO:0043565//sequence-specific DNA binding;GO:0…	GO:0006355//regulation of transcription, DNA-templated;GO:0007275//multicellular organism development;GO:0045944//positive regulation of transcription by RNA polymerase II
Os05g0245700	10	7	6	21	19	29	0.2	0.18	0.13	0.49	0.41	0.62	0.17	0.506666667	1.575502171	0.001137101	0.006740811	OsmiR1425	Hypothetical protein	-	-	-	-	-	-	-
Os10g0153900	4	5	5	19	11	25	0.16	0.25	0.21	0.86	0.46	1.02	0.206666667	0.78	1.916168409	0.001139166	0.006748913	-	Serine/threonine protein kinase domain containing protein	-	-	-	-	GO:0005634//nucleus	GO:0000166//nucleotide binding;GO:0004672//protein kinase activity;GO:0004674//protein serine/threonine kinase activity;GO:0004693//cyclin-dependent protein serine/threonine kinase activity;GO:0005524//ATP binding;GO:0016301//kinase activity	GO:0006468//protein phosphorylation;GO:0016310//phosphorylation;GO:0051726//regulation of cell cycle
Os02g0291500	15	17	22	33	41	42	0.7	1.02	1.13	1.8	2.06	2.06	0.95	1.973333333	1.054635257	0.001140071	0.006749293	-	Conserved hypothetical protein	-	-	-	-	GO:0009535//chloroplast thylakoid membrane;GO:0009941//chloroplast envelope	-	-
Os07g0624100	11	7	3	31	20	17	0.45	0.37	0.13	1.47	0.87	0.73	0.316666667	1.023333333	1.692239237	0.001142453	0.006761568	-	Similar to cDNA clone:J033024N05, full insert sequence	-	-	-	-	GO:0005634//nucleus	GO:0003677//DNA binding;GO:0046983//protein dimerization activity	-
Os07g0429700	4	4	7	25	17	14	0.3	0.39	0.58	2.2	1.37	1.1	0.423333333	1.556666667	1.878594053	0.001163244	0.00686239	-	Similar to Thionin-like peptide	-	-	-	-	-	-	-
Os05g0568100	37	61	27	108	98	106	1.86	3.95	1.49	6.33	5.29	5.6	2.433333333	5.74	1.238116774	0.001264405	0.007405369	OsISC5	Similar to Iron sulfur cluster assembly protein 1, mitochondrial precursor (Iron sulfur cluster scaffold protein 1)	-	-	-	-	GO:0005623//cell;GO:0005737//cytoplasm;GO:0005739//mitochondrion;GO:0005759//mitochondrial matrix	GO:0005506//iron ion binding;GO:0008198//ferrous iron binding;GO:0036455//iron-sulfur transferase activity;GO:0046872//metal ion binding;GO:0051536//iron-sulfur cluster binding;GO:0051537//2 iron, 2 sulfur cluster binding;GO:0051539//4 iron, 4 sulfur cluster binding	GO:0006879//cellular iron ion homeostasis;GO:0016226//iron-sulfur cluster assembly
Os02g0228900	9	2	14	26	33	17	0.31	0.09	0.53	1.04	1.22	0.61	0.31	0.956666667	1.625748116	0.001271787	0.007440648	OsIAA7	Similar to Auxin-responsive protein IAA18 (Indoleacetic acid-induced protein 18)	Environmental Information Processing	Signal transduction	ko04075//Plant hormone signal transduction	K14484	GO:0005634//nucleus	GO:0005515//protein binding	GO:0006355//regulation of transcription, DNA-templated;GO:0009733//response to auxin;GO:0009734//auxin-activated signaling pathway
Os11g0274100	63	38	75	20	36	32	2.37	1.84	3.1	0.88	1.45	1.26	2.436666667	1.196666667	-1.025887562	0.001291794	0.007547631	OsRLCK321	Similar to Protein kinase domain containing protein, expressed	-	-	-	-	GO:0005886//plasma membrane	GO:0004672//protein kinase activity;GO:0004674//protein serine/threonine kinase activity;GO:0005524//ATP binding	GO:0006468//protein phosphorylation
Os08g0421825	39	30	27	11	11	16	0.9	0.9	0.7	0.29	0.27	0.4	0.833333333	0.32	-1.380821784	0.00131313	0.007658001	-	Hypothetical gene	-	-	-	-	-	-	-
Os01g0606900	1	1	0	11	13	7	0.04	0.05	0	0.51	0.56	0.29	0.03	0.453333333	3.91753784	0.001334017	0.007765354	OsDjC10	Heat shock protein DnaJ, N-terminal domain containing protein	-	-	-	-	GO:0005634//nucleus;GO:0005737//cytoplasm	-	-
Os02g0732400	2	1	6	14	20	11	0.07	0.04	0.22	0.53	0.7	0.38	0.11	0.536666667	2.286522759	0.001377489	0.00800353	OsJAZ12	Tify domain containing protein	-	-	-	-	-	-	-
Os02g0498100	10	8	12	25	29	24	0.96	0.99	1.27	2.8	2.99	2.42	1.073333333	2.736666667	1.350321534	0.001453158	0.008394236	-	Hypothetical protein	-	-	-	-	-	-	-
MSTRG.19934	32	28	38	15	11	14	1.66	1.87	2.17	0.91	0.61	0.76	1.9	0.76	-1.321928095	0.001547452	0.008875786	--	Os07g0405700, partial [Oryza sativa Japonica Group]	-	-	-	-	-	-	-
Os04g0497200	41	35	33	22	15	3	0.87	0.96	0.77	0.55	0.34	0.07	0.866666667	0.32	-1.437405312	0.0015539	0.008903446	OsGLU3	Putative membrane-bound endo-1,4-beta-glucanase, Synthesis of root cellulose, Modulation of root cell division and elongatio	Metabolism;Metabolism	Global and overview maps;Carbohydrate metabolism	ko01100//Metabolic pathways;ko00500//Starch and sucrose metabolism	K01179;K01179	GO:0016020//membrane;GO:0016021//integral component of membrane	GO:0003824//catalytic activity;GO:0004553//hydrolase activity, hydrolyzing O-glycosyl compounds;GO:0008810//cellulase activity;GO:0016787//hydrolase activity;GO:0016798//hydrolase activity, acting on glycosyl bonds	GO:0000272//polysaccharide catabolic process;GO:0005975//carbohydrate metabolic process;GO:0008152//metabolic process;GO:0030245//cellulose catabolic process;GO:0071555//cell wall organization
Os05g0500200	38	23	34	10	9	18	0.63	0.49	0.62	0.19	0.16	0.31	0.58	0.22	-1.398549376	0.001572793	0.008995242	-	Similar to UDP glucosyltransferase-1	-	-	-	-	-	-	-
Os01g0176200	41	50	31	22	15	17	1.16	1.84	0.98	0.73	0.45	0.51	1.326666667	0.563333333	-1.235745184	0.001577215	0.009015828	-	UDP-glucuronosyl/UDP-glucosyltransferase family protein	Metabolism	Biosynthesis of other secondary metabolites	ko00944//Flavone and flavonol biosynthesis	K22771	GO:0043231//intracellular membrane-bounded organelle	GO:0008194//UDP-glycosyltransferase activity;GO:0016740//transferase activity;GO:0016757//transferase activity, transferring glycosyl groups;GO:0016758//transferase activity, transferring hexosyl groups;GO:0080043//quercetin 3-O-glucosyltransferase activity;GO:0080044//quercetin 7-O-glucosyltransferase activity	-
Os05g0361500	13	4	10	0	1	0	0.32	0.13	0.27	0	0.03	0	0.24	0.01	-4.584962501	0.00161787	0.009221775	OsPME17	Similar to Pectinesterase	Metabolism;Metabolism	Global and overview maps;Carbohydrate metabolism	ko01100//Metabolic pathways;ko00040//Pentose and glucuronate interconversions	K01051;K01051	GO:0005618//cell wall	GO:0004857//enzyme inhibitor activity;GO:0016787//hydrolase activity;GO:0030599//pectinesterase activity;GO:0045330//aspartyl esterase activity;GO:0046910//pectinesterase inhibitor activity	GO:0042545//cell wall modification;GO:0043086//negative regulation of catalytic activity;GO:0045490//pectin catabolic process
Os03g0341300	56	29	32	14	11	24	3.04	2.03	1.91	0.89	0.64	1.37	2.326666667	0.966666667	-1.267174136	0.001632022	0.009295188	OsSWEET16	Similar to Cytochrome c oxidoreductase	-	-	-	-	GO:0016020//membrane;GO:0016021//integral component of membrane	GO:0051119//sugar transmembrane transporter activity	GO:0008643//carbohydrate transport
Os06g0714366	37	20	33	90	160	44	2.4	1.69	2.35	6.74	11	2.97	2.146666667	6.903333333	1.68519496	0.001648847	0.009378833	-	Hypothetical protein	-	-	-	-	-	-	-
Os06g0247900	50	28	42	18	22	13	1.52	1.09	1.4	0.64	0.72	0.41	1.336666667	0.59	-1.179852876	0.001663068	0.009447467	OsGH9B9	Similar to Endo-beta-1,4-glucanase precursor (EC 3.2.1.4)	-	-	-	-	-	GO:0003824//catalytic activity;GO:0004553//hydrolase activity, hydrolyzing O-glycosyl compounds;GO:0008810//cellulase activity;GO:0016787//hydrolase activity;GO:0016798//hydrolase activity, acting on glycosyl bonds	GO:0000272//polysaccharide catabolic process;GO:0005975//carbohydrate metabolic process;GO:0008152//metabolic process;GO:0030245//cellulose catabolic process
Os01g0594800	2	2	0	13	10	10	0.08	0.1	0	0.57	0.4	0.4	0.06	0.456666667	2.928107082	0.001697073	0.009628166	-	Similar to D-amino acid oxidase	-	-	-	-	-	GO:0016491//oxidoreductase activity	GO:0055114//oxidation-reduction process
Os01g0186900	16	16	20	49	24	41	0.56	0.82	0.87	2.29	1.03	1.71	0.75	1.676666667	1.160633399	0.001708252	0.009684069	-	Similar to cDNA clone:001-117-G12, full insert sequence	-	-	-	-	-	-	-
Os08g0432800	37	24	22	11	7	12	1.22	1.02	0.8	0.42	0.25	0.41	1.013333333	0.36	-1.493040011	0.001724031	0.009768471	OsbHLH038	Similar to BHLH transcription activator Ivory seed	-	-	-	-	GO:0005634//nucleus	GO:0003677//DNA binding;GO:0046983//protein dimerization activity	GO:0006355//regulation of transcription, DNA-templated
Os03g0254250	22	16	2	3	0	1	4.84	4.52	0.48	0.77	0	0.23	3.28	0.333333333	-3.298658316	0.001724664	0.009769533	-	Non-protein coding transcript	-	-	-	-	-	-	-
Os10g0440500	7	1	3	20	12	15	0.87	0.16	0.41	2.9	1.6	1.96	0.48	2.153333333	2.165465353	0.001741541	0.009854944	-	Heavy metal transport/detoxification protein domain containing protein	-	-	-	-	-	-	-
Os04g0226340	41	20	25	13	9	9	0.69	0.43	0.46	0.25	0.16	0.16	0.526666667	0.19	-1.470890734	0.00174678	0.009876945	-	Conserved hypothetical protein	-	-	-	-	GO:0016020//membrane;GO:0016021//integral component of membrane	-	-
Os01g0154600	56	32	52	23	21	24	2.62	1.92	2.67	1.25	1.05	1.18	2.403333333	1.16	-1.050911953	0.001831981	0.010297614	-	Protein of unknown function DUF674 domain containing protein	-	-	-	-	-	-	-
Os07g0510100	16	6	18	34	32	27	0.49	0.24	0.61	1.22	1.06	0.87	0.446666667	1.05	1.233118828	0.001889738	0.010586974	-	Similar to Methionine aminopeptidase-like protein	-	-	-	-	-	GO:0004177//aminopeptidase activity;GO:0008233//peptidase activity;GO:0008235//metalloexopeptidase activity;GO:0016787//hydrolase activity;GO:0046872//metal ion binding;GO:0070006//metalloaminopeptidase activity	GO:0006508//proteolysis;GO:0070084//protein initiator methionine removal
Os05g0106200	17	13	14	4	2	3	0.6	0.59	0.54	0.16	0.08	0.11	0.576666667	0.116666667	-2.305345211	0.00191089	0.010686342	OsUMAMIT8	Protein of unknown function DUF6, transmembrane domain containing protein	-	-	-	-	GO:0005886//plasma membrane;GO:0016020//membrane;GO:0016021//integral component of membrane	GO:0022857//transmembrane transporter activity	GO:0055085//transmembrane transport
Os07g0182000	1	2	0	10	14	7	0.03	0.07	0	0.32	0.41	0.2	0.033333333	0.31	3.217230716	0.001919432	0.010728658	RISBZ1	Basic leucine zipper transcriptional activator, Grain fillin	-	-	-	-	GO:0005634//nucleus	GO:0003677//DNA binding;GO:0003700//DNA-binding transcription factor activity;GO:0043565//sequence-specific DNA binding	GO:0006355//regulation of transcription, DNA-templated;GO:0010581//regulation of starch biosynthetic process;GO:0045893//positive regulation of transcription, DNA-templated
Os03g0142200	1	1	0	9	8	12	0.05	0.06	0	0.5	0.41	0.6	0.036666667	0.503333333	3.778973121	0.001960553	0.010922299	-	Protein of unknown function DUF594 domain containing protein	-	-	-	-	-	-	-
Os05g0373900	13	10	19	48	26	25	0.32	0.32	0.51	1.37	0.68	0.64	0.383333333	0.896666667	1.225972312	0.001972861	0.010976917	-	Similar to Eukaryotic peptide chain release factor subunit 1 (eRF1) (Eukaryotic release factor 1) (TB3-1) (Cl1 protein)	Genetic Information Processing	Translation	ko03015//mRNA surveillance pathway	K03265	GO:0005829//cytosol;GO:0018444//translation release factor complex	GO:0003747//translation release factor activity;GO:0016149//translation release factor activity, codon specific;GO:1990825//sequence-specific mRNA binding	GO:0002184//cytoplasmic translational termination;GO:0006415//translational termination
Os06g0131700	59	36	47	18	22	30	1.61	1.28	1.41	0.57	0.64	0.85	1.433333333	0.686666667	-1.061692322	0.001974087	0.010980956	ONAC007	Similar to NAM protein	-	-	-	-	GO:0005634//nucleus	GO:0003677//DNA binding	GO:0006355//regulation of transcription, DNA-templated
Os06g0211200	39	40	38	18	21	15	1.32	1.66	1.37	0.68	0.73	0.51	1.45	0.64	-1.17990909	0.001979057	0.011000225	BZIP46	bZIP transcription factor, Positive regulator of ABA signaling, Drought toleranc	Environmental Information Processing	Signal transduction	ko04075//Plant hormone signal transduction	K14432	GO:0005634//nucleus	GO:0003677//DNA binding;GO:0003700//DNA-binding transcription factor activity;GO:0005515//protein binding;GO:0043565//sequence-specific DNA binding	GO:0006355//regulation of transcription, DNA-templated;GO:0009414//response to water deprivation;GO:0009651//response to salt stress;GO:0009738//abscisic acid-activated signaling pathway;GO:0009789//positive regulation of abscisic acid-activated signaling pathway
Os03g0360300	0	0	3	12	10	9	0	0	0.19	0.81	0.62	0.55	0.063333333	0.66	3.381429107	0.002036429	0.011290491	-	Conserved hypothetical protein	-	-	-	-	-	-	-
Os03g0758551	26	20	12	4	7	5	2.99	2.96	1.52	0.54	0.86	0.6	2.49	0.666666667	-1.901108243	0.002083505	0.011513638	-	Hypothetical conserved gene	-	-	-	-	-	-	-
Os11g0502700	3	6	9	16	16	28	0.15	0.39	0.49	0.93	0.86	1.47	0.343333333	1.086666667	1.662227627	0.002127732	0.011725524	-	Glycosyl transferase, family 31 domain containing protein	-	-	-	-	-	-	GO:0001709//cell fate determination
Os04g0250050	58	40	37	14	19	31	2.25	1.99	1.57	0.63	0.78	1.26	1.936666667	0.89	-1.121698422	0.002134643	0.011760655	-	Conserved hypothetical protein	-	-	-	-	-	-	-
Os01g0779100	23	22	32	9	3	14	0.43	0.53	0.66	0.2	0.06	0.28	0.54	0.18	-1.584962501	0.002156964	0.011859788	-	Peptidase M16, zinc-binding site domain containing protein	-	-	-	-	GO:0005739//mitochondrion	GO:0003824//catalytic activity;GO:0004222//metalloendopeptidase activity;GO:0046872//metal ion binding	GO:0006508//proteolysis;GO:0043171//peptide catabolic process;GO:0051603//proteolysis involved in cellular protein catabolic process
Os09g0491100	17	8	19	1	1	6	0.49	0.27	0.59	0.04	0.03	0.18	0.45	0.083333333	-2.432959407	0.002297143	0.012529974	Os9bglu30	Similar to Beta-primeverosidase (EC 3.2.1.149)	Metabolism;Metabolism;Metabolism;Metabolism;Metabolism	Global and overview maps;Global and overview maps;Biosynthesis of other secondary metabolites;Carbohydrate metabolism;Metabolism of other amino acids	ko01100//Metabolic pathways;ko01110//Biosynthesis of secondary metabolites;ko00940//Phenylpropanoid biosynthesis;ko00500//Starch and sucrose metabolism;ko00460//Cyanoamino acid metabolism	K01188;K01188;K01188;K01188;K01188	-	GO:0004553//hydrolase activity, hydrolyzing O-glycosyl compounds;GO:0008422//beta-glucosidase activity;GO:0016787//hydrolase activity;GO:0016798//hydrolase activity, acting on glycosyl bonds;GO:0102483//scopolin beta-glucosidase activity	GO:0005975//carbohydrate metabolic process;GO:0008152//metabolic process
Os02g0644200	0	1	1	15	4	10	0	0.1	0.09	1.38	0.34	0.83	0.063333333	0.85	3.746425923	0.002313292	0.012602385	-	Protein of unknown function DUF125, transmembrane family protein	-	-	-	-	GO:0005623//cell;GO:0016020//membrane;GO:0016021//integral component of membrane	GO:0005381//iron ion transmembrane transporter activity;GO:0005384//manganese ion transmembrane transporter activity	GO:0006880//intracellular sequestering of iron ion;GO:0030026//cellular manganese ion homeostasis;GO:0071421//manganese ion transmembrane transport
Os02g0284800	10	4	6	23	17	20	0.7	0.36	0.46	1.89	1.28	1.48	0.506666667	1.55	1.613159393	0.002325464	0.0126624	-	Hypothetical protein	-	-	-	-	-	-	-
Os01g0161300	17	16	23	4	6	6	0.28	0.32	0.41	0.07	0.1	0.1	0.336666667	0.09	-1.903323981	0.002326292	0.012663763	-	Hypothetical conserved gene	-	-	-	-	GO:0016020//membrane;GO:0016021//integral component of membrane	GO:0005515//protein binding	-
Os11g0681400	1	1	6	11	12	18	0.03	0.03	0.17	0.34	0.34	0.5	0.076666667	0.393333333	2.359081093	0.002412418	0.013077406	OsRLCK352	Similar to protein kinase	-	-	-	-	GO:0005886//plasma membrane	GO:0004672//protein kinase activity;GO:0004674//protein serine/threonine kinase activity;GO:0005524//ATP binding	GO:0006468//protein phosphorylation;GO:0046777//protein autophosphorylation
Os01g0872500	44	22	44	14	18	16	1.22	0.77	1.31	0.46	0.51	0.47	1.1	0.48	-1.196397213	0.002422723	0.013123534	-	Oligopeptide transporter domain containing protein	-	-	-	-	GO:0016020//membrane;GO:0016021//integral component of membrane	GO:0015333//peptide:proton symporter activity;GO:0022857//transmembrane transporter activity;GO:0035673//oligopeptide transmembrane transporter activity;GO:1904680//peptide transmembrane transporter activity	GO:0035672//oligopeptide transmembrane transport;GO:0042886//amide transport;GO:0055085//transmembrane transport;GO:1902600//proton transmembrane transport
Os03g0782950	10	8	7	22	28	18	0.22	0.23	0.16	0.56	0.66	0.41	0.203333333	0.543333333	1.417990817	0.002453867	0.013279109	-	Hypothetical protein	-	-	-	-	-	-	-
Os03g0197200	18	15	29	5	7	7	0.81	0.88	1.43	0.28	0.33	0.33	1.04	0.313333333	-1.730813367	0.002508154	0.013529465	-	Similar to Sorbitol transporter	-	-	-	-	GO:0005887//integral component of plasma membrane;GO:0016020//membrane;GO:0016021//integral component of membrane	GO:0005351//carbohydrate:proton symporter activity;GO:0022857//transmembrane transporter activity	GO:0046323//glucose import;GO:0055085//transmembrane transport;GO:1902600//proton transmembrane transport
Os03g0635800	30	21	36	14	9	11	0.62	0.56	0.82	0.34	0.2	0.24	0.666666667	0.26	-1.358453971	0.002525716	0.0136108	-	Protein of unknown function DUF828, plant family protein	-	-	-	-	-	-	GO:0009734//auxin-activated signaling pathway;GO:0010087//phloem or xylem histogenesis;GO:0010305//leaf vascular tissue pattern formation
Os01g0115600	47	42	44	22	21	24	1.13	1.3	1.17	0.62	0.54	0.61	1.2	0.59	-1.024247546	0.002557429	0.01375465	OsRLCK11	Similar to LRK14	-	-	-	-	-	GO:0004672//protein kinase activity;GO:0005524//ATP binding;GO:0030247//polysaccharide binding	GO:0006468//protein phosphorylation
Os02g0628900	1	3	3	6	15	18	0.02	0.08	0.07	0.15	0.35	0.42	0.056666667	0.306666667	2.436099115	0.002581854	0.013858815	-	Conserved hypothetical protein	-	-	-	-	-	-	-
Os01g0916350	45	29	34	20	17	10	0.38	0.32	0.32	0.19	0.15	0.09	0.34	0.143333333	-1.246160587	0.002602889	0.013956718	-	Hypothetical gene	-	-	-	-	-	-	-
Os07g0162600	59	40	28	24	10	22	1.61	1.4	0.84	0.76	0.29	0.63	1.283333333	0.56	-1.196397213	0.002646172	0.014148632	-	Alpha/beta hydrolase fold-3 domain containing protein	-	-	-	-	-	GO:0016787//hydrolase activity	GO:0009056//catabolic process
Os11g0649600	17	28	23	5	10	8	0.82	1.74	1.22	0.28	0.52	0.4	1.26	0.4	-1.655351829	0.002650716	0.014166017	-	Uncharacterised protein family UPF0497, trans-membrane plant subgroup domain containing protein	-	-	-	-	GO:0005886//plasma membrane;GO:0016020//membrane;GO:0016021//integral component of membrane	-	-
Os05g0486600	25	13	12	1	8	2	0.56	0.38	0.3	0.03	0.19	0.05	0.413333333	0.09	-2.199308808	0.00269799	0.014383594	BARD1	Hypothetical conserved gene	Genetic Information Processing	Replication and repair	ko03440//Homologous recombination	K10683	GO:0005886//plasma membrane;GO:0031436//BRCA1-BARD1 complex;GO:0070531//BRCA1-A complex	GO:0004842//ubiquitin-protein transferase activity;GO:0046872//metal ion binding	GO:0000724//double-strand break repair via homologous recombination;GO:0006281//DNA repair;GO:0006974//cellular response to DNA damage stimulus;GO:0016567//protein ubiquitination;GO:0035066//positive regulation of histone acetylation;GO:0035067//negative regulation of histone acetylation;GO:0045717//negative regulation of fatty acid biosynthetic process;GO:0045944//positive regulation of transcri…
Os12g0121600	15	5	10	1	1	0	0.25	0.11	0.18	0.02	0.02	0	0.18	0.013333333	-3.754887502	0.002702638	0.01440487	OsCHX09	Cation/H+ exchanger domain containing protein	-	-	-	-	GO:0012505//endomembrane system;GO:0016020//membrane;GO:0016021//integral component of membrane	GO:0015299//solute:proton antiporter activity	GO:0006812//cation transport;GO:0006885//regulation of pH;GO:0015672//monovalent inorganic cation transport;GO:0055085//transmembrane transport;GO:1902600//proton transmembrane transport
Os03g0321700	2	12	6	24	16	25	0.1	0.88	0.37	1.59	0.98	1.48	0.45	1.35	1.584962501	0.002726482	0.014496712	OsWRKY55	Similar to WRKY transcription factor 55	-	-	-	-	GO:0005634//nucleus	GO:0003677//DNA binding;GO:0003700//DNA-binding transcription factor activity;GO:0043565//sequence-specific DNA binding	GO:0006355//regulation of transcription, DNA-templated
Os02g0638650	10	6	8	21	20	24	0.24	0.18	0.21	0.58	0.51	0.6	0.21	0.563333333	1.423599513	0.002747875	0.01459276	OsERF#141	Pathogenesis-related transcriptional factor and ERF domain containing protein	-	-	-	-	GO:0005634//nucleus	GO:0003677//DNA binding;GO:0003700//DNA-binding transcription factor activity	GO:0006355//regulation of transcription, DNA-templated
Os04g0581100	8	10	5	0	0	1	0.28	0.45	0.19	0	0	0.04	0.306666667	0.013333333	-4.523561956	0.002855451	0.015061885	OsS3H	2OG-Fe(II) oxygenase domain containing protein	-	-	-	-	-	GO:0016491//oxidoreductase activity;GO:0046872//metal ion binding;GO:0051213//dioxygenase activity	GO:0055114//oxidation-reduction process
Os01g0279000	14	10	8	1	2	1	0.23	0.21	0.14	0.02	0.04	0.02	0.193333333	0.026666667	-2.857980995	0.002925504	0.015390666	OsSub1	Zinc finger, DHHC-type domain containing protein	-	-	-	-	GO:0005783//endoplasmic reticulum;GO:0005794//Golgi apparatus;GO:0016020//membrane;GO:0016021//integral component of membrane	GO:0016409//palmitoyltransferase activity;GO:0016740//transferase activity;GO:0016746//transferase activity, transferring acyl groups;GO:0019706//protein-cysteine S-palmitoyltransferase activity	GO:0006612//protein targeting to membrane;GO:0018230//peptidyl-L-cysteine S-palmitoylation
Os03g0560200	16	18	18	44	37	27	1.25	1.8	1.54	3.99	3.09	2.21	1.53	3.096666667	1.017184443	0.002950455	0.015488478	-	Similar to OSIGBa0092E01.11 protein	-	-	-	-	-	-	-
Os07g0176600	18	18	34	7	8	9	0.39	0.51	0.82	0.18	0.19	0.21	0.573333333	0.193333333	-1.56828376	0.003004859	0.01574015	OsNek3	Serine/threonine protein kinase, Never-in-mitosis A (NIMA)-related kinase, Pollen germinatio	-	-	-	-	-	GO:0000166//nucleotide binding;GO:0004672//protein kinase activity;GO:0004674//protein serine/threonine kinase activity;GO:0005515//protein binding;GO:0005524//ATP binding;GO:0016301//kinase activity;GO:0016740//transferase activity	GO:0006468//protein phosphorylation;GO:0016310//phosphorylation
Os07g0644200	5	2	5	16	15	14	0.18	0.09	0.2	1.01	0.58	0.67	0.156666667	0.753333333	2.265590111	0.003035656	0.015874917	-	Similar to NodH (Fragment)	-	-	-	-	GO:0016020//membrane;GO:0016021//integral component of membrane	GO:0008146//sulfotransferase activity;GO:0016740//transferase activity	-
Os03g0161400	37	41	26	16	9	20	1.14	1.63	0.88	0.56	0.28	0.65	1.216666667	0.496666667	-1.292584133	0.003044282	0.015904848	-	Similar to IQ calmodulin-binding motif family protein, expressed	-	-	-	-	-	GO:0005515//protein binding	-
Os01g0842400	10	19	5	32	32	23	0.23	0.74	0.32	1.2	1.31	1.12	0.43	1.21	1.492598483	0.003066882	0.016000047	Oslacc	Similar to Laccase (EC 1.10.3.2)	-	-	-	-	GO:0005576//extracellular region;GO:0005886//plasma membrane;GO:0048046//apoplast	GO:0004322//ferroxidase activity;GO:0005507//copper ion binding;GO:0016491//oxidoreductase activity;GO:0016722//oxidoreductase activity, oxidizing metal ions;GO:0046872//metal ion binding;GO:0052716//hydroquinone:oxygen oxidoreductase activity	GO:0006826//iron ion transport;GO:0046274//lignin catabolic process;GO:0055072//iron ion homeostasis;GO:0055114//oxidation-reduction process
Os12g0113600	13	7	14	24	25	31	0.74	0.51	0.87	1.58	1.52	1.84	0.706666667	1.646666667	1.220446777	0.003073349	0.016026371	-	Hypothetical protein	-	-	-	-	-	-	-
Os09g0568500	16	3	6	1	0	0	0.75	0.18	0.31	0.05	0	0	0.413333333	0.016666667	-4.632268215	0.003087118	0.016090299	OsGLP9-1	Germin family protein	-	-	-	-	GO:0005576//extracellular region;GO:0005618//cell wall;GO:0048046//apoplast	GO:0030145//manganese ion binding;GO:0045735//nutrient reservoir activity;GO:0046872//metal ion binding	-
Os10g0422600	26	8	11	4	2	3	0.78	0.31	0.36	0.14	0.06	0.09	0.483333333	0.096666667	-2.321928095	0.003087988	0.016091006	-	Protein of unknown function DUF581 family protein	-	-	-	-	-	-	-
Os06g0673800	45	23	55	25	16	13	1.63	1.07	2.19	1.05	0.62	0.49	1.63	0.72	-1.178803153	0.003115388	0.016222219	-	Conserved hypothetical protein	-	-	-	-	GO:0016020//membrane;GO:0016021//integral component of membrane	-	-
Os06g0214300	17	8	15	27	40	23	0.73	0.44	0.71	1.34	1.84	1.03	0.626666667	1.403333333	1.163087571	0.003205478	0.016643886	-	Alpha/beta hydrolase fold-3 domain containing protein	-	-	-	-	-	GO:0016787//hydrolase activity	GO:0009056//catabolic process
MSTRG.14816	4	2	4	21	11	10	0.25	0.16	0.28	1.53	0.74	0.66	0.23	0.976666667	2.086232398	0.003266647	0.016930433	--	OSJNBb0003A12.12 [Oryza sativa Japonica Group]	-	-	-	-	-	-	-
Os09g0423550	0	2	0	3	21	6	0	0.08	0	0.13	0.81	0.21	0.026666667	0.383333333	3.845490051	0.003292625	0.017035856	-	Non-protein coding transcript	-	-	-	-	-	-	-
Os03g0766600	23	12	12	3	0	7	1.63	1.09	0.94	0.25	0	0.52	1.22	0.256666667	-2.248913298	0.003342066	0.017246884	-	Conserved hypothetical protein	-	-	-	-	-	-	-
Os07g0446400	1	6	11	23	14	23	0.03	0.26	0.41	0.9	0.5	0.81	0.233333333	0.736666667	1.658619542	0.003359774	0.017317886	-	Non-protein coding transcript	-	-	-	-	-	-	-
Os02g0503700	32	32	16	7	16	6	0.91	1.17	0.5	0.23	0.49	0.18	0.86	0.3	-1.519374159	0.003496091	0.017898481	-	Similar to Cytochrome P450 CYP81L6	-	-	-	-	GO:0016020//membrane	GO:0004497//monooxygenase activity;GO:0005506//iron ion binding;GO:0016491//oxidoreductase activity;GO:0016705//oxidoreductase activity, acting on paired donors, with incorporation or reduction of molecular oxygen;GO:0016709//oxidoreductase activity, acting on paired donors, with incorporation or reduction of molecular oxygen, NAD(P)H as one donor, and incorporation of one atom of oxygen;GO:00200…	GO:0042343//indole glucosinolate metabolic process;GO:0055114//oxidation-reduction process;GO:0098542//defense response to other organism
Os05g0336000	45	46	39	17	10	34	1.31	1.74	1.26	0.6	0.32	1.05	1.436666667	0.656666667	-1.12949224	0.003565429	0.018210934	-	Hypothetical protein	-	-	-	-	-	-	-
Os07g0664000	28	19	24	11	7	8	1.51	1.31	1.42	0.69	0.4	0.45	1.413333333	0.513333333	-1.461133914	0.003729794	0.01893136	-	Similar to Oxidoreductase, short chain dehydrogenase/reductase family protein, expressed	-	-	-	-	-	-	-
Os01g0278950	30	17	25	5	13	8	0.61	0.44	0.55	0.11	0.28	0.17	0.533333333	0.186666667	-1.514573173	0.003864703	0.019530205	OsSub1	Similar to predicted protein	-	-	-	-	-	GO:0004252//serine-type endopeptidase activity;GO:0008233//peptidase activity;GO:0008236//serine-type peptidase activity;GO:0016787//hydrolase activity	GO:0006508//proteolysis
Os01g0651350	0	3	2	12	10	10	0	0.21	0.12	0.77	0.57	0.58	0.11	0.64	2.540568381	0.003912422	0.019739497	-	Hypothetical protein	-	-	-	-	-	-	-
Os01g0218100	42	24	26	17	12	9	0.97	0.71	0.66	0.46	0.3	0.22	0.78	0.326666667	-1.255654875	0.003954391	0.019923734	OsbHLH037	Helix-loop-helix DNA-binding domain containing protein	-	-	-	-	GO:0005634//nucleus	GO:0046983//protein dimerization activity	GO:0006355//regulation of transcription, DNA-templated
Os11g0417800	27	12	28	12	5	4	1.61	0.92	1.83	0.83	0.32	0.25	1.453333333	0.466666667	-1.638901308	0.003962582	0.019951244	-	Non-protein coding transcript	-	-	-	-	-	-	-
Os12g0105850	4	1	0	15	9	8	0.11	0.05	0	0.48	0.26	0.23	0.053333333	0.323333333	2.599912842	0.004025506	0.020212355	-	Hypothetical protein	-	-	-	-	-	-	-
Os01g0838900	15	8	8	27	20	27	0.51	0.35	0.3	1.08	0.74	0.97	0.386666667	0.93	1.266140317	0.004158737	0.020795584	-	Trp repressor/replication initiator domain containing protein	-	-	-	-	-	-	-
Os10g0477600	46	38	35	14	27	17	1.53	1.62	1.28	0.54	0.96	0.59	1.476666667	0.696666667	-1.083803756	0.004171256	0.02084867	ONAC120	Similar to NAM / CUC2-like protein	-	-	-	-	GO:0005634//nucleus	GO:0003677//DNA binding	GO:0006355//regulation of transcription, DNA-templated
Os09g0433000	51	39	46	22	24	26	2.78	3.28	2.68	1.15	1.51	1.52	2.913333333	1.393333333	-1.064130337	0.004384998	0.0217484	-	Glycosyl transferase, family 31 protein	-	-	-	-	GO:0000139//Golgi membrane;GO:0005783//endoplasmic reticulum;GO:0005794//Golgi apparatus;GO:0016020//membrane;GO:0016021//integral component of membrane	GO:0008378//galactosyltransferase activity;GO:0016740//transferase activity;GO:0016757//transferase activity, transferring glycosyl groups	GO:0006486//protein glycosylation
Os10g0467000	33	31	35	15	16	15	1.8	2.17	2.1	0.95	0.94	0.86	2.023333333	0.916666667	-1.142264898	0.004468664	0.022098367	-	Conserved hypothetical protein	-	-	-	-	-	-	-
Os09g0482300	21	17	28	4	12	7	0.6	0.6	0.87	0.13	0.36	0.19	0.69	0.226666667	-1.606024116	0.00453163	0.02236434	GSC	Late embryogenesis abundant protein, LEA-18 domain containing protein	-	-	-	-	-	-	-
Os09g0482550	21	17	28	4	12	7	0.6	0.6	0.87	0.13	0.36	0.19	0.69	0.226666667	-1.606024116	0.00453163	0.02236434	OsHsp90	Late embryogenesis abundant protein, LEA-18 domain containing protein	-	-	-	-	-	-	-
Os01g0369200	4	0	6	12	7	25	0.07	0	0.12	0.26	0.14	0.48	0.063333333	0.293333333	2.211504105	0.004555458	0.022461706	OsCUL1-3	Component of cullin-RING E3 ubiquitin ligase (CRL) complex, Salt/drought stress response, Cold stress respons	Genetic Information Processing;Genetic Information Processing	Folding, sorting and degradation;Folding, sorting and degradation	ko04141//Protein processing in endoplasmic reticulum;ko04120//Ubiquitin mediated proteolysis	K03347;K03347	GO:0019005//SCF ubiquitin ligase complex;GO:0031461//cullin-RING ubiquitin ligase complex	GO:0031625//ubiquitin protein ligase binding	GO:0006511//ubiquitin-dependent protein catabolic process;GO:0016567//protein ubiquitination;GO:0031146//SCF-dependent proteasomal ubiquitin-dependent protein catabolic process;GO:0043161//proteasome-mediated ubiquitin-dependent protein catabolic process
Os06g0153000	21	17	21	4	12	2	0.98	1.02	1.07	0.22	0.6	0.1	1.023333333	0.306666667	-1.738532889	0.004589231	0.022618057	OsCEP10	Hypothetical conserved gene	-	-	-	-	-	-	-
Os11g0288350	19	10	16	1	4	6	1.51	1.02	1.4	0.09	0.34	0.5	1.31	0.31	-2.079226691	0.004675449	0.022986138	-	Non-protein coding transcript	-	-	-	-	-	-	-
Os03g0723000	22	9	13	1	3	6	0.54	0.26	0.35	0.03	0.08	0.15	0.383333333	0.086666667	-2.145050333	0.004698603	0.023089616	OsSCRL	GRAS transcription factor domain containing protein	-	-	-	-	GO:0005634//nucleus	GO:0003677//DNA binding;GO:0003700//DNA-binding transcription factor activity;GO:0043565//sequence-specific DNA binding	GO:0006355//regulation of transcription, DNA-templated
MSTRG.9717	28	7	18	3	5	6	1.67	0.54	1.18	0.21	0.32	0.37	1.13	0.3	-1.913288367	0.004703304	0.02310236	--	Os03g0183700 [Oryza sativa Japonica Group]	-	-	-	-	-	-	-
Os03g0257600	33	41	38	22	6	22	0.76	1.21	0.96	0.59	0.15	0.53	0.976666667	0.423333333	-1.206072168	0.004711677	0.023138305	-	Hypothetical conserved gene	-	-	-	-	-	-	GO:0008104//protein localization;GO:0015031//protein transport
Os07g0643100	58	29	40	16	14	31	1.67	1.07	1.26	0.54	0.43	0.93	1.333333333	0.633333333	-1.074000581	0.004862452	0.023788143	-	Alpha/beta hydrolase fold-3 domain containing protein	-	-	-	-	-	GO:0016787//hydrolase activity	GO:0009056//catabolic process
Os02g0753000	15	5	7	1	1	0	0.51	0.22	0.26	0.04	0.04	0	0.33	0.026666667	-3.62935662	0.004958781	0.024205389	OsTPP4	Similar to Trehalose-6-phosphate phosphatase	Metabolism;Metabolism;Metabolism	Global and overview maps;Global and overview maps;Carbohydrate metabolism	ko01100//Metabolic pathways;ko01110//Biosynthesis of secondary metabolites;ko00500//Starch and sucrose metabolism	K01087;K01087;K01087	-	GO:0003824//catalytic activity;GO:0004805//trehalose-phosphatase activity;GO:0016787//hydrolase activity	GO:0005992//trehalose biosynthetic process;GO:0016311//dephosphorylation
Os05g0495250	13	13	9	24	42	17	1.52	1.95	1.16	3.27	5.27	2.08	1.543333333	3.54	1.197699668	0.004966099	0.024235715	-	Non-protein coding transcript	-	-	-	-	-	-	-
Os02g0463401	7	5	9	17	10	35	0.64	0.59	0.91	1.82	0.98	3.37	0.713333333	2.056666667	1.527659693	0.005113461	0.024855275	-	Conserved hypothetical protein	-	-	-	-	-	-	-
Os07g0550500	25	26	28	14	6	12	0.42	0.57	0.52	0.28	0.11	0.21	0.503333333	0.2	-1.331514144	0.005153799	0.025029149	-	Hypothetical conserved gene	-	-	-	-	GO:0005886//plasma membrane;GO:0016020//membrane;GO:0016021//integral component of membrane	GO:0000166//nucleotide binding;GO:0004672//protein kinase activity;GO:0004674//protein serine/threonine kinase activity;GO:0005524//ATP binding;GO:0016301//kinase activity;GO:0016740//transferase activity	GO:0006468//protein phosphorylation;GO:0016310//phosphorylation;GO:0048544//recognition of pollen
Os08g0376300	9	13	11	1	2	3	0.13	0.25	0.18	0.02	0.03	0.05	0.186666667	0.033333333	-2.485426827	0.005249624	0.025449416	-	Similar to Leucine-rich receptor-like protein kinase	-	-	-	-	GO:0005886//plasma membrane;GO:0016020//membrane;GO:0016021//integral component of membrane	GO:0004672//protein kinase activity;GO:0005515//protein binding;GO:0005524//ATP binding	GO:0006468//protein phosphorylation
Os02g0606700	19	11	8	28	29	26	0.69	0.51	0.32	1.18	1.13	0.99	0.506666667	1.1	1.118394701	0.005253374	0.025461962	RSS1	D-box containing protein, Regulation of the cell cycle, Maintenance of meristematic activity under stress condition	-	-	-	-	-	-	-
Os10g0200700	4	1	10	13	14	24	0.15	0.05	0.4	0.55	0.55	0.92	0.2	0.673333333	1.751320887	0.00526554	0.02550965	-	Conserved hypothetical protein	-	-	-	-	GO:0016020//membrane;GO:0016021//integral component of membrane	-	-
Os01g0788400	2	3	0	17	4	11	0.04	0.1	0	0.52	0.11	0.31	0.046666667	0.313333333	2.74723393	0.005401178	0.026057354	OsPME6	Similar to Pectinesterase (EC 3.1.1.11) (Fragment)	Metabolism;Metabolism	Global and overview maps;Carbohydrate metabolism	ko01100//Metabolic pathways;ko00040//Pentose and glucuronate interconversions	K01051;K01051	GO:0005576//extracellular region;GO:0005618//cell wall;GO:0016020//membrane;GO:0016021//integral component of membrane	GO:0004857//enzyme inhibitor activity;GO:0016787//hydrolase activity;GO:0030599//pectinesterase activity;GO:0045330//aspartyl esterase activity;GO:0046910//pectinesterase inhibitor activity	GO:0042545//cell wall modification;GO:0043086//negative regulation of catalytic activity;GO:0045490//pectin catabolic process;GO:0071555//cell wall organization
Os01g0343780	2	0	6	9	10	19	0.16	0	0.64	1.1	1.11	2.04	0.266666667	1.416666667	2.409390936	0.005518923	0.026572774	-	Hypothetical gene	-	-	-	-	-	-	-
Os06g0624700	18	9	23	5	6	3	0.47	0.3	0.66	0.16	0.15	0.08	0.476666667	0.13	-1.874469118	0.005667646	0.027157625	-	Protein of unknown function DUF23 family protein	-	-	-	-	-	GO:0016740//transferase activity;GO:0016757//transferase activity, transferring glycosyl groups	-
Os01g0940800	29	42	35	17	19	15	1.13	2.1	1.5	0.77	0.79	0.61	1.576666667	0.723333333	-1.124145141	0.00570805	0.027327334	Gns6	Similar to Beta-1,3-glucanase precursor	-	-	-	-	GO:0046658//anchored component of plasma membrane	GO:0004553//hydrolase activity, hydrolyzing O-glycosyl compounds;GO:0016787//hydrolase activity;GO:0016798//hydrolase activity, acting on glycosyl bonds	GO:0005975//carbohydrate metabolic process;GO:0008152//metabolic process
Os09g0519100	3	2	2	12	10	11	0.18	0.16	0.13	0.85	0.65	0.7	0.156666667	0.733333333	2.226770862	0.005739408	0.027459472	OsbHLH167	Helix-loop-helix DNA-binding domain containing protein	-	-	-	-	-	GO:0046983//protein dimerization activity	-
Os08g0564400	0	5	3	4	21	16	0	0.11	0.07	0.08	0.42	0.31	0.06	0.27	2.169925001	0.005848987	0.027916719	-	Hypothetical protein	-	-	-	-	-	-	-
Os03g0556600	51	28	16	19	12	4	0.88	0.62	0.3	0.38	0.22	0.07	0.6	0.223333333	-1.425763906	0.005852793	0.027918533	-	Serine/threonine protein kinase-related domain containing protein	-	-	-	-	GO:0005886//plasma membrane;GO:0016020//membrane;GO:0016021//integral component of membrane	GO:0000166//nucleotide binding;GO:0004672//protein kinase activity;GO:0004674//protein serine/threonine kinase activity;GO:0005524//ATP binding;GO:0016301//kinase activity;GO:0016740//transferase activity;GO:0030246//carbohydrate binding	GO:0006468//protein phosphorylation;GO:0016310//phosphorylation;GO:0048544//recognition of pollen
Os06g0683800	9	9	7	25	19	19	0.63	0.81	0.54	2.04	1.43	1.4	0.66	1.623333333	1.298421342	0.005885401	0.028046319	-	Conserved hypothetical protein	-	-	-	-	-	-	-
Os11g0513900	41	40	28	22	12	18	0.53	0.67	0.4	0.33	0.17	0.25	0.533333333	0.25	-1.093109404	0.005894298	0.028061047	-	Conserved hypothetical protein	-	-	-	-	GO:0005634//nucleus;GO:0005737//cytoplasm;GO:0042565//RNA nuclear export complex	GO:0003723//RNA binding;GO:0005049//nuclear export signal receptor activity	GO:0000055//ribosomal large subunit export from nucleus;GO:0000056//ribosomal small subunit export from nucleus;GO:0006405//RNA export from nucleus;GO:0046825//regulation of protein export from nucleus
Os01g0511800	26	22	24	7	12	10	0.41	0.44	0.42	0.13	0.21	0.17	0.423333333	0.17	-1.316259345	0.005941512	0.028272156	-	Conserved hypothetical protein	-	-	-	-	-	-	-
Os07g0593400	6	3	1	20	11	9	0.33	0.21	0.06	1.26	0.64	0.51	0.2	0.803333333	2.005998741	0.005953522	0.028317013	-	Similar to golgi transport 1 protein B	-	-	-	-	GO:0016020//membrane;GO:0016021//integral component of membrane	-	GO:0016192//vesicle-mediated transport
Os01g0973000	3	1	3	10	11	12	0.11	0.05	0.12	0.43	0.44	0.47	0.093333333	0.446666667	2.258734268	0.005980027	0.028424578	-	HAD-superfamily hydrolase, subfamily IA, variant 3 domain containing protein	-	-	-	-	-	GO:0016787//hydrolase activity	-
Os06g0501900	14	18	25	1	8	9	0.4	0.67	0.79	0.03	0.25	0.27	0.62	0.183333333	-1.757799098	0.006087788	0.028874188	CYP76M9	Cytochrome P450 family protein	-	-	-	-	GO:0016020//membrane;GO:0016021//integral component of membrane	GO:0004497//monooxygenase activity;GO:0005506//iron ion binding;GO:0016491//oxidoreductase activity;GO:0016705//oxidoreductase activity, acting on paired donors, with incorporation or reduction of molecular oxygen;GO:0016709//oxidoreductase activity, acting on paired donors, with incorporation or reduction of molecular oxygen, NAD(P)H as one donor, and incorporation of one atom of oxygen;GO:00200…	GO:0016102//diterpenoid biosynthetic process;GO:0055114//oxidation-reduction process
Os06g0678700	29	37	21	9	15	14	0.69	1.26	0.56	0.25	0.39	0.35	0.836666667	0.33	-1.342186934	0.006161524	0.029186027	-	Conserved hypothetical protein	-	-	-	-	-	-	-
MSTRG.4981	34	26	19	11	11	11	1.89	1.86	1.16	0.71	0.66	0.64	1.636666667	0.67	-1.288527523	0.006233619	0.029476573	--	ADP-ribosylation factor-like protein 6-interacting protein 4 [Oryza sativa Japonica Group]	-	-	-	-	-	-	-
Os02g0288400	23	9	11	30	32	27	0.29	0.14	0.15	0.44	0.43	0.35	0.193333333	0.406666667	1.072756342	0.006255215	0.029546826	OsABCC5	Similar to MRP-like ABC transporter	-	-	-	-	GO:0000325//plant-type vacuole;GO:0005774//vacuolar membrane;GO:0016020//membrane;GO:0016021//integral component of membrane	GO:0000166//nucleotide binding;GO:0005524//ATP binding;GO:0016887//ATPase activity;GO:0042626//ATPase activity, coupled to transmembrane movement of substances	GO:0055085//transmembrane transport
Os10g0413400	7	3	5	19	17	11	0.17	0.09	0.13	0.54	0.44	0.28	0.13	0.42	1.691877705	0.006279991	0.029644696	GPAT	Similar to Glycerol-3-phosphate acyltransferase 6 (EC 2.3.1.15) (AtGPAT6)	-	-	-	-	GO:0016020//membrane;GO:0016021//integral component of membrane	GO:0016746//transferase activity, transferring acyl groups;GO:0016791//phosphatase activity;GO:0090447//glycerol-3-phosphate 2-O-acyltransferase activity	GO:0010143//cutin biosynthetic process;GO:0016311//dephosphorylation
Os04g0387300	16	9	9	3	0	3	0.72	0.52	0.45	0.16	0	0.14	0.563333333	0.1	-2.493988841	0.006288584	0.029664708	-	Similar to OSIGBa0075F02.1 protein	-	-	-	-	GO:0005634//nucleus	GO:0000976//transcription regulatory region sequence-specific DNA binding;GO:0000977//RNA polymerase II regulatory region sequence-specific DNA binding;GO:0000981//DNA-binding transcription factor activity, RNA polymerase II-specific;GO:0003677//DNA binding;GO:0008134//transcription factor binding;GO:0043565//sequence-specific DNA binding;GO:0044212//transcription regulatory region DNA binding;GO…	GO:0006357//regulation of transcription by RNA polymerase II;GO:0007275//multicellular organism development
Os11g0490900	27	19	34	13	7	13	1.11	1.01	1.54	0.62	0.31	0.56	1.22	0.496666667	-1.296531318	0.006387272	0.030041144	OsWRKY72	Similar to WRKY transcription factor 72	-	-	-	-	GO:0005634//nucleus	GO:0003677//DNA binding;GO:0003700//DNA-binding transcription factor activity;GO:0043565//sequence-specific DNA binding	GO:0006355//regulation of transcription, DNA-templated
Os12g0194900	5	12	10	0	3	0	0.13	0.41	0.29	0	0.09	0	0.276666667	0.03	-3.20511443	0.00664575	0.031136598	OsAAP10B	Similar to Amino acid carrier (Fragment)	-	-	-	-	GO:0005886//plasma membrane;GO:0016020//membrane;GO:0016021//integral component of membrane	GO:0015171//amino acid transmembrane transporter activity	GO:0003333//amino acid transmembrane transport
Os04g0345400	10	13	6	3	1	0	0.3	0.5	0.2	0.09	0.03	0	0.333333333	0.04	-3.058893689	0.006650388	0.031151666	OsTPS24	Similar to OSIGBa0106G08.7 protein	Metabolism	Metabolism of terpenoids and polyketides	ko00909//Sesquiterpenoid and triterpenoid biosynthesis	K15803	-	GO:0000287//magnesium ion binding;GO:0010333//terpene synthase activity;GO:0016829//lyase activity;GO:0046872//metal ion binding	-
Os02g0732250	16	14	10	3	0	6	0.71	0.77	0.46	0.14	0	0.26	0.646666667	0.133333333	-2.277984747	0.006653142	0.031157912	-	Hypothetical protein	-	-	-	-	-	-	-
Os10g0345600	10	8	8	16	27	21	0.25	0.24	0.23	0.46	0.74	0.55	0.24	0.583333333	1.28128611	0.006742587	0.031522926	-	Protein of unknown function DUF566 family protein	-	-	-	-	GO:0005737//cytoplasm;GO:0005813//centrosome;GO:0005880//nuclear microtubule	GO:0008017//microtubule binding	GO:0007098//centrosome cycle;GO:0051225//spindle assembly
MSTRG.6989	44	27	28	12	12	22	1.86	1.46	1.3	0.59	0.54	0.97	1.54	0.7	-1.137503524	0.006912134	0.032205695	SAP18	PREDICTED: uncharacterized proline-rich protein [Beta vulgaris subsp. vulgaris] [Beta vulgaris]	-	-	-	-	GO:0043231//intracellular membrane-bounded organelle	GO:0003676//nucleic acid binding;GO:0046914//transition metal ion binding	-
Os11g0602550	0	9	8	28	38	43	0	1.03	0.75	2.79	3.43	3.81	0.593333333	3.343333333	2.49437246	0.007063474	0.03283702	-	Conserved hypothetical protein	-	-	-	-	-	-	-
Os05g0460475	2	2	4	5	17	14	0.3	0.39	0.66	0.88	2.75	2.21	0.45	1.946666667	2.113008962	0.007217706	0.033465853	-	Similar to Histone H2B.11	-	-	-	-	GO:0000786//nucleosome;GO:0005634//nucleus;GO:0005694//chromosome	GO:0003677//DNA binding;GO:0046982//protein heterodimerization activity	GO:0006334//nucleosome assembly
Os06g0686400	53	29	12	85	82	70	3.44	2.41	0.54	6.01	5.43	4.53	2.13	5.323333333	1.321476476	0.007376874	0.034095685	OsLTPG13	Bifunctional inhibitor/plant lipid transfer protein/seed storage domain containing protein	-	-	-	-	-	-	-
Os07g0578125	5	8	4	18	18	14	0.23	0.47	0.2	0.95	0.87	0.67	0.3	0.83	1.468148836	0.007524732	0.034684013	Os_F0741	Protein of unknown function DUF295 domain containing protein	-	-	-	-	-	-	-
Os01g0177100	13	5	7	0	0	2	0.2	0.1	0.12	0	0	0.03	0.14	0.01	-3.807354922	0.007570683	0.03483722	OsWD40-4	Similar to STYLOSA protein	-	-	-	-	GO:0005634//nucleus	GO:0001228//DNA-binding transcription activator activity, RNA polymerase II-specific;GO:0005515//protein binding	-
Os07g0457200	29	10	35	12	9	6	0.73	0.32	0.97	0.35	0.24	0.16	0.673333333	0.25	-1.429392792	0.00773789	0.035532055	-	Hypothetical protein	-	-	-	-	-	-	-
Os05g0520300	9	7	16	2	2	2	0.28	0.28	0.54	0.07	0.07	0.07	0.366666667	0.07	-2.389042291	0.007897279	0.036097611	OsGATA1	Similar to GATA transcription factor 3 (AtGATA-3)	-	-	-	-	GO:0005634//nucleus	GO:0003677//DNA binding;GO:0003700//DNA-binding transcription factor activity;GO:0008270//zinc ion binding;GO:0043565//sequence-specific DNA binding	GO:0006355//regulation of transcription, DNA-templated;GO:0030154//cell differentiation;GO:0045893//positive regulation of transcription, DNA-templated
Os09g0110300	20	9	13	4	4	3	0.87	0.53	0.62	0.21	0.19	0.14	0.673333333	0.18	-1.903323981	0.007977965	0.036413273	OsCYL4	Putative cyclase family protein	-	-	-	-	GO:0005576//extracellular region;GO:0071944//cell periphery	GO:0004061//arylformamidase activity	GO:0009409//response to cold;GO:0009414//response to water deprivation;GO:0009651//response to salt stress;GO:0019441//tryptophan catabolic process to kynurenine
Os06g0656000	6	2	0	17	13	6	0.15	0.06	0	0.48	0.34	0.15	0.07	0.323333333	2.207595419	0.008013865	0.036529194	-	Hypothetical conserved gene	Metabolism;Metabolism;Metabolism	Global and overview maps;Global and overview maps;Metabolism of other amino acids	ko01100//Metabolic pathways;ko01110//Biosynthesis of secondary metabolites;ko00460//Cyanoamino acid metabolism	K08248;K08248;K08248	-	GO:0016614//oxidoreductase activity, acting on CH-OH group of donors;GO:0050660//flavin adenine dinucleotide binding	GO:0055114//oxidation-reduction process
Os07g0664400	1	2	14	14	25	17	0.04	0.1	0.62	0.66	1.09	0.72	0.253333333	0.823333333	1.700439718	0.008016693	0.036529194	-	Short-chain dehydrogenase/reductase SDR domain containing protein	-	-	-	-	-	-	-
Os01g0859500	6	7	1	13	19	14	0.15	0.23	0.03	0.38	0.52	0.37	0.136666667	0.423333333	1.631132682	0.008041287	0.036618423	OsLG2	Similar to Basic leucine zipper protein (Liguleless2)	Environmental Information Processing	Signal transduction	ko04075//Plant hormone signal transduction	K14431	GO:0005634//nucleus	GO:0003677//DNA binding;GO:0003700//DNA-binding transcription factor activity;GO:0005515//protein binding;GO:0043565//sequence-specific DNA binding	GO:0006351//transcription, DNA-templated;GO:0006355//regulation of transcription, DNA-templated;GO:0006952//defense response;GO:0045893//positive regulation of transcription, DNA-templated
Os01g0307500	18	7	16	1	4	5	0.4	0.2	0.39	0.03	0.1	0.12	0.33	0.083333333	-1.98550043	0.008092836	0.03679116	SKC1	Na<sup>+</sup> transporter, A member of HKT (high-affinity K<sup>+</sup> transporter)-type transporters, Regulation of K<sup>+</sup>/Na<sup>+</sup> homeostasis, Salt toleranc	-	-	-	-	GO:0005886//plasma membrane;GO:0016020//membrane;GO:0016021//integral component of membrane	GO:0008324//cation transmembrane transporter activity	GO:0006811//ion transport;GO:0006812//cation transport;GO:0006814//sodium ion transport;GO:0055085//transmembrane transport;GO:0098655//cation transmembrane transport
Os04g0517000	17	18	13	2	2	10	0.89	1.21	0.75	0.12	0.11	0.55	0.95	0.26	-1.86941589	0.008312812	0.037643766	-	Similar to OSIGBa0145M07.3 protein	-	-	-	-	-	-	-
Os11g0479400	6	2	1	6	11	21	0.29	0.13	0.05	0.34	0.57	1.07	0.156666667	0.66	2.074767768	0.008334586	0.037726779	-	Similar to Leucine Rich Repeat family protein	-	-	-	-	-	-	-
Os01g0226400	6	6	9	22	15	18	0.1	0.13	0.16	0.43	0.27	0.31	0.13	0.336666667	1.372809264	0.008493581	0.038327766	-	ATPase, AAA-type, core domain containing protein	-	-	-	-	-	GO:0005524//ATP binding	-
Os04g0517100	9	13	9	3	1	2	0.35	0.48	0.37	0.12	0.04	0.08	0.4	0.08	-2.321928095	0.008556971	0.038558256	OsMyb4	Similar to OSIGBa0145M07.4 protein	-	-	-	-	GO:0005634//nucleus	GO:0003677//DNA binding;GO:0003700//DNA-binding transcription factor activity;GO:0043565//sequence-specific DNA binding;GO:0044212//transcription regulatory region DNA binding	GO:0009409//response to cold;GO:0030154//cell differentiation;GO:0045893//positive regulation of transcription, DNA-templated
Os07g0194351	24	15	22	8	7	8	0.56	0.45	0.56	0.22	0.17	0.19	0.523333333	0.193333333	-1.436639754	0.008583933	0.038655911	-	Non-protein coding transcript	-	-	-	-	-	-	-
Os12g0540000	12	14	15	6	3	2	0.3	0.45	0.42	0.18	0.08	0.05	0.39	0.103333333	-1.916168409	0.008640384	0.038878181	-	Domain of unknown function DUF1618 domain containing protein	-	-	-	-	-	-	-
Os06g0602400	6	12	9	0	2	2	0.16	0.41	0.26	0	0.06	0.06	0.276666667	0.04	-2.790076931	0.008659096	0.038922434	OsRH52A	Similar to DEAD-box protein 3, X-chromosomal (DEAD-box RNA helicase DEAD3) (mDEAD3) (Embryonic RNA helicase) (D1PAS1 related sequence 2)	-	-	-	-	-	GO:0000166//nucleotide binding;GO:0003676//nucleic acid binding;GO:0004386//helicase activity;GO:0005524//ATP binding;GO:0016787//hydrolase activity	-
Os01g0652100	40	32	41	11	14	31	0.73	0.75	0.82	0.23	0.27	0.59	0.766666667	0.363333333	-1.077305726	0.008663635	0.038926873	OsTBL21	Protein of unknown function DUF231, plant domain containing protein	-	-	-	-	GO:0005794//Golgi apparatus	GO:0016413//O-acetyltransferase activity	-
MSTRG.100	31	32	29	11	19	14	1.86	2.47	1.91	0.77	1.22	0.88	2.08	0.956666667	-1.120495292	0.008707382	0.039107403	LRK10	receptor-like kinase [Zea mays]	-	-	-	-	GO:0043231//intracellular membrane-bounded organelle	GO:0001871//pattern binding;GO:0004672//protein kinase activity;GO:0032550//purine ribonucleoside binding	GO:0006464//cellular protein modification process;GO:0006796//phosphate-containing compound metabolic process
Os05g0130100	35	33	24	18	16	8	0.74	0.9	0.56	0.44	0.36	0.18	0.733333333	0.326666667	-1.166649869	0.008724068	0.03917432	-	Hypothetical conserved gene	-	-	-	-	GO:0005886//plasma membrane;GO:0016020//membrane;GO:0016021//integral component of membrane	GO:0004672//protein kinase activity;GO:0004674//protein serine/threonine kinase activity;GO:0005524//ATP binding	GO:0006468//protein phosphorylation
Os05g0521450	11	7	8	0	3	0	0.4	0.3	0.3	0	0.1	0	0.333333333	0.033333333	-3.321928095	0.008880515	0.039827288	-	Hypothetical protein	-	-	-	-	-	-	-
Os05g0121850	20	18	19	6	9	6	0.67	0.78	0.7	0.23	0.32	0.21	0.716666667	0.253333333	-1.500265336	0.008882291	0.039827288	-	Hypothetical gene	-	-	-	-	-	-	-
Os01g0814200	14	7	5	1	2	0	0.33	0.25	0.15	0.02	0.03	0	0.243333333	0.016666667	-3.867896464	0.008981041	0.040163683	-	Endonuclease/exonuclease/phosphatase domain containing protein	-	-	-	-	-	GO:0004439//phosphatidylinositol-4,5-bisphosphate 5-phosphatase activity;GO:0034485//phosphatidylinositol-3,4,5-trisphosphate 5-phosphatase activity	GO:0046856//phosphatidylinositol dephosphorylation
Os03g0197175	24	22	19	13	6	6	0.97	1.14	0.85	0.6	0.27	0.25	0.986666667	0.373333333	-1.402098444	0.009096115	0.040603754	-	Hypothetical gene	-	-	-	-	-	-	-
Os11g0177750	35	29	14	12	13	7	1.5	1.59	0.67	0.58	0.62	0.3	1.253333333	0.5	-1.325770161	0.009253116	0.041162097	-	Hypothetical gene	-	-	-	-	-	-	-
Os01g0878700	34	40	26	23	10	14	0.95	1.42	0.81	0.75	0.29	0.42	1.06	0.486666667	-1.123058396	0.009267278	0.041208369	OsAAP10D	Amino acid transporter, transmembrane domain containing protein	-	-	-	-	GO:0005886//plasma membrane;GO:0016020//membrane;GO:0016021//integral component of membrane	GO:0015171//amino acid transmembrane transporter activity	GO:0003333//amino acid transmembrane transport
Os04g0475100	14	5	8	24	15	25	0.29	0.13	0.17	0.58	0.34	0.54	0.196666667	0.486666667	1.30718151	0.009294874	0.041289206	-	Similar to OSIGBa0106G07.2 protein	-	-	-	-	GO:0005886//plasma membrane;GO:0016021//integral component of membrane	GO:0004672//protein kinase activity;GO:0004674//protein serine/threonine kinase activity;GO:0005524//ATP binding	GO:0006468//protein phosphorylation
Os03g0794300	32	30	51	13	25	19	2.45	2.95	4.29	1.16	2.05	1.52	3.23	1.576666667	-1.034656482	0.009305875	0.041329699	-	Acyl-CoA N-acyltransferase domain containing protein	-	-	-	-	-	GO:0008080//N-acetyltransferase activity;GO:0016747//transferase activity, transferring acyl groups other than amino-acyl groups	-
Os08g0546600	3	1	4	10	12	11	0.21	0.09	0.3	0.8	0.89	0.79	0.2	0.826666667	2.047305715	0.00936509	0.041542189	-	Non-protein coding transcript	-	-	-	-	-	-	-
Os12g0278900	21	9	11	25	29	29	0.59	0.32	0.34	0.81	0.87	0.85	0.416666667	0.843333333	1.01720929	0.009387587	0.041625137	-	Peptidase C1A, papain family protein	-	-	-	-	-	GO:0008234//cysteine-type peptidase activity	-
Os02g0699850	4	10	5	19	19	15	0.19	0.55	0.24	0.94	0.9	0.67	0.326666667	0.836666667	1.35683371	0.009404927	0.041693593	-	Hypothetical gene	-	-	-	-	-	-	-
Os12g0581300	28	7	11	2	5	5	1.18	0.38	0.51	0.1	0.23	0.22	0.69	0.183333333	-1.912127244	0.00944033	0.04179982	-	Protein of unknown function DUF620 family protein	-	-	-	-	-	-	-
Os04g0658800	28	23	33	5	12	20	1.64	1.73	2.13	0.34	0.75	1.23	1.833333333	0.773333333	-1.245306813	0.00973265	0.042834604	OsCLE404	Similar to OSIGBa0132E09-OSIGBa0108L24.9 protein	-	-	-	-	-	-	GO:0048731//system development
Os07g0194100	14	7	12	2	3	2	0.36	0.23	0.34	0.06	0.08	0.05	0.31	0.063333333	-2.291231298	0.009782913	0.043012637	-	Similar to OSK2 (Fragment)	-	-	-	-	GO:0005634//nucleus;GO:0005737//cytoplasm	GO:0000166//nucleotide binding;GO:0004672//protein kinase activity;GO:0004674//protein serine/threonine kinase activity;GO:0005524//ATP binding;GO:0016301//kinase activity;GO:0016740//transferase activity	GO:0006468//protein phosphorylation;GO:0016310//phosphorylation;GO:0035556//intracellular signal transduction
Os04g0172400	23	12	19	9	7	1	0.76	0.51	0.69	0.35	0.25	0.03	0.653333333	0.21	-1.637429921	0.009896135	0.043458148	OsAT19	Transferase family protein	-	-	-	-	-	GO:0016410//N-acyltransferase activity;GO:0016747//transferase activity, transferring acyl groups other than amino-acyl groups	-
Os05g0543600	23	16	15	8	5	6	0.83	0.75	0.6	0.34	0.19	0.23	0.726666667	0.253333333	-1.520256811	0.009909453	0.043507916	OsMYB86-L2	Similar to Myb-related protein	-	-	-	-	GO:0005634//nucleus	GO:0003677//DNA binding;GO:0003700//DNA-binding transcription factor activity;GO:0043565//sequence-specific DNA binding;GO:0044212//transcription regulatory region DNA binding	GO:0006355//regulation of transcription, DNA-templated;GO:0010119//regulation of stomatal movement;GO:0030154//cell differentiation
Os01g0155800	11	12	8	4	1	1	0.77	1.09	0.62	0.33	0.08	0.07	0.826666667	0.16	-2.36923381	0.009944218	0.043608152	-	Conserved hypothetical protein	-	-	-	-	-	-	-
MSTRG.9384	14	7	8	22	17	27	0.71	0.46	0.44	1.29	0.91	1.42	0.536666667	1.206666667	1.168929009	0.009977134	0.043726255	--	protein MAIN-LIKE 1-like isoform X2 [Oryza sativa Japonica Group]	-	-	-	-	GO:0043231//intracellular membrane-bounded organelle	-	GO:0006259//DNA metabolic process
Os04g0649900	21	14	29	6	14	3	0.76	0.65	1.16	0.25	0.55	0.11	0.856666667	0.303333333	-1.497829909	0.010043865	0.043957197	-	Protein of unknown function DUF579, plant family protein	-	-	-	-	GO:0005794//Golgi apparatus;GO:0016020//membrane;GO:0016021//integral component of membrane	-	GO:0009834//plant-type secondary cell wall biogenesis;GO:0045491//xylan metabolic process;GO:0045492//xylan biosynthetic process
Os07g0248900	2	1	1	9	10	6	0.03	0.02	0.02	0.16	0.16	0.1	0.023333333	0.14	2.584962501	0.010057022	0.043979661	-	Transposase, MuDR, plant domain containing protein	-	-	-	-	-	-	-
Os04g0630100	11	1	2	14	17	14	0.43	0.05	0.08	0.63	0.7	0.57	0.186666667	0.633333333	1.762500686	0.010125024	0.044241732	-	NAD(P)-binding domain containing protein	Metabolism;Metabolism;Metabolism	Global and overview maps;Global and overview maps;Biosynthesis of other secondary metabolites	ko01100//Metabolic pathways;ko01110//Biosynthesis of secondary metabolites;ko00941//Flavonoid biosynthesis	K08695;K08695;K08695	-	GO:0003824//catalytic activity;GO:0016491//oxidoreductase activity;GO:0016616//oxidoreductase activity, acting on the CH-OH group of donors, NAD or NADP as acceptor;GO:0050662//coenzyme binding	GO:0055114//oxidation-reduction process
Os03g0598150	27	21	14	7	9	8	0.77	0.76	0.45	0.22	0.28	0.23	0.66	0.243333333	-1.439532061	0.010136563	0.044283329	-	Hypothetical protein	-	-	-	-	-	-	-
MSTRG.3281	39	19	24	14	9	13	1.88	1.18	1.27	0.79	0.47	0.66	1.443333333	0.64	-1.173260714	0.010289124	0.044817644	--	Os10g0170400 [Oryza sativa Japonica Group]	-	-	-	-	-	-	-
Os07g0147500	13	8	5	27	13	23	1.01	0.8	0.43	2.45	1.09	1.88	0.746666667	1.806666667	1.274794119	0.010289536	0.044817644	PsbR	Similar to Photosystem II 10 kDa polypeptide, chloroplast precursor	Metabolism	Energy metabolism	ko00195//Photosynthesis	K03541	GO:0009523//photosystem II;GO:0009654//photosystem II oxygen evolving complex;GO:0016020//membrane;GO:0016021//integral component of membrane;GO:0042651//thylakoid membrane	-	GO:0015979//photosynthesis
Os07g0209500	4	7	7	13	20	17	0.17	0.38	0.32	0.64	0.9	0.75	0.29	0.763333333	1.396260292	0.010370495	0.045089646	-	Similar to DNA polymerase	-	-	-	-	-	-	-
Os09g0559050	2	0	0	13	6	3	0.06	0	0	0.48	0.2	0.1	0.02	0.26	3.700439718	0.010462133	0.045420973	-	Hypothetical gene	-	-	-	-	-	-	-
Os10g0576600	44	27	26	18	15	14	1.76	1.37	1.14	0.84	0.65	0.59	1.423333333	0.693333333	-1.037652541	0.010509752	0.045577604	-	Tetratricopeptide-like helical domain containing protein	-	-	-	-	-	GO:0005515//protein binding	-
Os02g0768000	17	15	16	3	7	6	0.46	0.53	0.5	0.09	0.2	0.17	0.496666667	0.153333333	-1.695606564	0.010585534	0.045842767	-	Conserved hypothetical protein	-	-	-	-	GO:0016020//membrane;GO:0016021//integral component of membrane	-	-
Os08g0547800	35	27	24	7	8	23	1.31	1.3	0.99	0.3	0.32	0.9	1.2	0.506666667	-1.243925583	0.01068068	0.046172721	-	Alpha/beta hydrolase fold-3 domain containing protein	-	-	-	-	-	GO:0016787//hydrolase activity	GO:0009056//catabolic process
Os03g0360800	10	6	8	22	28	10	0.31	0.24	0.27	0.79	0.92	0.32	0.273333333	0.676666667	1.307783913	0.010702227	0.04624763	-	Similar to Endonuclease/Exonuclease/phosphatase family protein, expressed	-	-	-	-	GO:0005783//endoplasmic reticulum	GO:0004519//endonuclease activity;GO:0004527//exonuclease activity	GO:0006506//GPI anchor biosynthetic process;GO:0090305//nucleic acid phosphodiester bond hydrolysis
Os09g0441000	51	17	22	13	8	17	1.03	0.44	0.49	0.31	0.17	0.36	0.653333333	0.28	-1.222392421	0.010707737	0.046257043	OsSub57	Peptidase S8, subtilisin-related domain containing protein	-	-	-	-	-	GO:0004252//serine-type endopeptidase activity;GO:0008233//peptidase activity;GO:0008236//serine-type peptidase activity;GO:0016787//hydrolase activity	GO:0006508//proteolysis
Os12g0448900	34	41	36	32	9	9	0.73	1.13	0.85	0.8	0.21	0.2	0.903333333	0.403333333	-1.163285804	0.010708626	0.046257043	PIOX	Fatty acid alpha-dioxygenase family, Enzyme that oxygenates fatty acids into 2R-hydroperoxide	Metabolism	Lipid metabolism	ko00592//alpha-Linolenic acid metabolism	K10529	GO:0012511//monolayer-surrounded lipid storage body	GO:0004601//peroxidase activity;GO:0016491//oxidoreductase activity;GO:0016702//oxidoreductase activity, acting on single donors with incorporation of molecular oxygen, incorporation of two atoms of oxygen;GO:0020037//heme binding;GO:0051213//dioxygenase activity	GO:0001561//fatty acid alpha-oxidation;GO:0006979//response to oxidative stress;GO:0008219//cell death;GO:0009627//systemic acquired resistance;GO:0009737//response to abscisic acid;GO:0009751//response to salicylic acid;GO:0034614//cellular response to reactive oxygen species;GO:0042742//defense response to bacterium;GO:0050832//defense response to fungus;GO:0055114//oxidation-reduction process;…
Os03g0242900	17	13	11	29	37	18	0.29	0.28	0.2	0.57	0.67	0.32	0.256666667	0.52	1.018615678	0.010744597	0.046384543	OsSub28	Similar to SBT2 protein (Subtilisin-like protease)	-	-	-	-	GO:0016020//membrane	GO:0004252//serine-type endopeptidase activity;GO:0008233//peptidase activity;GO:0008236//serine-type peptidase activity;GO:0016787//hydrolase activity	GO:0006508//proteolysis
Os05g0536250	26	25	25	13	12	9	0.97	1.2	1.03	0.56	0.48	0.35	1.066666667	0.463333333	-1.202987022	0.010746606	0.046384543	AP2/EREBP#052	Similar to AP2 domain-containing transcription factor	-	-	-	-	GO:0005634//nucleus	GO:0003677//DNA binding;GO:0003700//DNA-binding transcription factor activity	GO:0006355//regulation of transcription, DNA-templated
Os02g0256000	35	15	20	9	12	7	1.06	0.58	0.65	0.32	0.38	0.21	0.763333333	0.303333333	-1.331409148	0.010793074	0.046484435	-	Hypothetical protein	-	-	-	-	-	-	-
Os10g0206000	33	24	24	13	9	15	2.08	1.95	1.67	0.96	0.61	0.99	1.9	0.853333333	-1.154818109	0.010879214	0.046804893	-	Non-protein coding transcript	-	-	-	-	-	-	-
Os03g0213600	15	4	3	19	16	22	0.21	0.07	0.05	0.31	0.24	0.32	0.11	0.29	1.398549376	0.010953056	0.047071728	-	Conserved hypothetical protein	-	-	-	-	-	-	-
Os01g0612500	2	2	3	6	13	12	0.08	0.1	0.13	0.28	0.56	0.51	0.103333333	0.45	2.122619287	0.011061191	0.04744344	OsPOP2	Phospholipase/carboxylesterase domain containing protein	Metabolism	Lipid metabolism	ko00564//Glycerophospholipid metabolism	K06130	-	GO:0016787//hydrolase activity	-
Os02g0745400	41	32	22	20	13	12	1.13	1.15	0.67	0.64	0.38	0.35	0.983333333	0.456666667	-1.106539061	0.011079952	0.047486748	-	Glycosyl transferase, family 8 protein	Metabolism;Metabolism	Global and overview maps;Carbohydrate metabolism	ko01100//Metabolic pathways;ko00520//Amino sugar and nucleotide sugar metabolism	K13648;K13648	GO:0000139//Golgi membrane;GO:0005794//Golgi apparatus	GO:0016757//transferase activity, transferring glycosyl groups;GO:0047262//polygalacturonate 4-alpha-galacturonosyltransferase activity	GO:0045489//pectin biosynthetic process;GO:0071555//cell wall organization
Os04g0612301	30	26	18	7	15	10	4.89	5.44	3.22	1.33	2.62	1.71	4.516666667	1.886666667	-1.259418893	0.011235417	0.04804971	-	Hypothetical protein	-	-	-	-	-	-	-
Os06g0343500	7	18	7	26	18	31	0.17	0.53	0.19	0.72	0.46	0.76	0.296666667	0.646666667	1.124179411	0.011388324	0.048589886	-	Hypothetical protein	-	-	-	-	-	-	-
Os03g0594100	4	18	15	29	34	21	0.1	0.53	0.37	0.76	0.82	0.49	0.333333333	0.69	1.049630768	0.011564227	0.049206324	-	Cytochrome P450 family protein	-	-	-	-	GO:0016020//membrane	GO:0004497//monooxygenase activity;GO:0005506//iron ion binding;GO:0016491//oxidoreductase activity;GO:0016705//oxidoreductase activity, acting on paired donors, with incorporation or reduction of molecular oxygen;GO:0016709//oxidoreductase activity, acting on paired donors, with incorporation or reduction of molecular oxygen, NAD(P)H as one donor, and incorporation of one atom of oxygen;GO:00200…	GO:0055114//oxidation-reduction process
Os06g0137166	8	8	4	17	12	24	0.29	0.37	0.16	0.71	0.46	0.91	0.273333333	0.693333333	1.342887714	0.011627798	0.04941927	-	Hypothetical gene	-	-	-	-	-	-	-
Os11g0286800	19	22	22	8	4	13	0.49	0.85	0.49	0.23	0.11	0.28	0.61	0.206666667	-1.561503528	0.011631235	0.049424295	OsOSC10	Squalene cyclase domain containing protein	-	-	-	-	GO:0005811//lipid droplet	GO:0000250//lanosterol synthase activity;GO:0016853//isomerase activity;GO:0016866//intramolecular transferase activity;GO:0042300//beta-amyrin synthase activity	GO:0016104//triterpenoid biosynthetic process
Os08g0492600	10	0	3	12	35	24	0.67	0	0.24	0.99	2.61	1.78	0.303333333	1.793333333	2.563667722	0.01167433	0.049554649	-	Hypothetical conserved gene	-	-	-	-	-	-	-
Os02g0756200	1	2	3	6	12	11	0.04	0.11	0.14	0.3	0.55	0.49	0.096666667	0.446666667	2.208108195	0.011740834	0.049803129	-	Similar to Phi-1-like phosphate-induced protein	-	-	-	-	-	-	-
