# Supplementary material for: Changes in the expression pattern of OsWUS negatively regulate plant stature and panicle development in rice
Source: G3 (Bethesda). 2023 May 4;13(7):jkad100. doi: 10.1093/g3journal/jkad100 (PMC10320761; doi:10.1093/g3journal/jkad100)
Supplement: jkad100_Supplementary_Data [file jkad100_supplementary_data.zip › File_S2_G3-2022-404011.xlsx]

## Sheet: Additional Supplementary File 3
id	ZH11-1_fpkm	ZH11-2_fpkm	ZH11-3_fpkm	Dap-1_fpkm	Dap-2_fpkm	Dap-3_fpkm	ZH11_mean	Dap_mean	log2(fc)	PValue	FDR	Symbol	Description	KEGG_A_class	KEGG_B_class	Pathway	K_ID	GO Component	GO Function	GO Process
Os06g0217300	73.58	71.21	74.79	36.15	34.46	34.4	73.1933	35.0033	-1.06422	5.59345e-82	6.22434e-80	OsMADS55	Similar to Transcription factor MADS55	-	-	-	-	GO:0005634//nucleus	GO:0000977//RNA polymerase II regulatory region sequence-specific DNA binding;GO:0003677//DNA binding;GO:0003700//DNA-binding transcription factor activity;GO:0046983//protein dimerization activity	GO:0006355//regulation of transcription, DNA-templated;GO:0045944//positive regulation of transcription by RNA polymerase II
Os03g0122600	10.47	12.36	9.46	23.11	22.73	21.32	10.7633	22.3867	1.05651	1.74744e-28	7.29664e-27	OsMADS50	MIKC-type MADS-box protein, Flowering activator, Short-day/long-day promotion of flowerin	-	-	-	-	GO:0005634//nucleus	GO:0000976//transcription regulatory region sequence-specific DNA binding;GO:0000977//RNA polymerase II regulatory region sequence-specific DNA binding;GO:0000981//DNA-binding transcription factor activity, RNA polymerase II-specific;GO:0003677//DNA binding;GO:0003700//DNA-binding transcription factor activity;GO:0008134//transcription factor binding;GO:0043565//sequence-specific DNA binding;GO:0…	GO:0006355//regulation of transcription, DNA-templated;GO:0007275//multicellular organism development;GO:0009908//flower development;GO:0030154//cell differentiation;GO:0045944//positive regulation of transcription by RNA polymerase II
Os08g0494100	6.94	6.22	5.26	2.4	3.2	3.35	6.14	2.98333	-1.04131	1.52996e-06	1.58505e-05	MADS62	MADS box transcription factor, Pollen maturatio	-	-	-	-	GO:0005634//nucleus	GO:0000976//transcription regulatory region sequence-specific DNA binding;GO:0000977//RNA polymerase II regulatory region sequence-specific DNA binding;GO:0000981//DNA-binding transcription factor activity, RNA polymerase II-specific;GO:0003677//DNA binding;GO:0008134//transcription factor binding;GO:0043565//sequence-specific DNA binding;GO:0044212//transcription regulatory region DNA binding;GO…	GO:0007275//multicellular organism development;GO:0045944//positive regulation of transcription by RNA polymerase II
Os03g0753100	1.89	1.16	1.04	0.26	0.2	0.28	1.36333	0.246667	-2.4665	1.95099e-06	1.98559e-05	PAP2	MADS-box transcription factor, Inflorescence and spikelet developmen	-	-	-	-	GO:0005634//nucleus	GO:0000976//transcription regulatory region sequence-specific DNA binding;GO:0000977//RNA polymerase II regulatory region sequence-specific DNA binding;GO:0000981//DNA-binding transcription factor activity, RNA polymerase II-specific;GO:0003677//DNA binding;GO:0003700//DNA-binding transcription factor activity;GO:0008134//transcription factor binding;GO:0043565//sequence-specific DNA binding;GO:0…	GO:0006355//regulation of transcription, DNA-templated;GO:0007275//multicellular organism development;GO:0045944//positive regulation of transcription by RNA polymerase II;GO:0048481//plant ovule development
Os08g0112700	2.87	1.82	2.06	1.21	0.94	1	2.25	1.05	-1.09954	0.00111118	0.00661219	MADS26	MADS-box transcription factor, Regulator of both biotic and abiotic stress response	-	-	-	-	GO:0005634//nucleus	GO:0000976//transcription regulatory region sequence-specific DNA binding;GO:0000977//RNA polymerase II regulatory region sequence-specific DNA binding;GO:0000981//DNA-binding transcription factor activity, RNA polymerase II-specific;GO:0003677//DNA binding;GO:0003700//DNA-binding transcription factor activity;GO:0008134//transcription factor binding;GO:0043565//sequence-specific DNA binding;GO:0…	GO:0006355//regulation of transcription, DNA-templated;GO:0007275//multicellular organism development;GO:0045944//positive regulation of transcription by RNA polymerase II
Os07g0261200	3.02	3.08	3.11	1.51	1.49	1.21	3.07	1.40333	-1.12938	0.000171529	0.0012364	GHD7	CCT(CONSTANS, CONSTANS-LIKE, and TIMING OF CHLOROPHYLL A/B BINDING1) domain protein, Heading date, Long-day repression, Regulator of growth, development, and stress-respons	-	-	-	-	GO:0005634//nucleus	GO:0003677//DNA binding;GO:0005515//protein binding	GO:0009908//flower development;GO:0009909//regulation of flower development;GO:0048579//negative regulation of long-day photoperiodism, flowering
Os06g0157500	22.12	17.87	22.24	5.85	5.27	4.98	20.7433	5.36667	-1.95055	7.82758e-41	4.43401e-39	RFT1	Florigen, Flowering time, Long-day promotio	Organismal Systems	Environmental adaptation	ko04712//Circadian rhythm - plant	K16223	GO:0005634//nucleus;GO:0005737//cytoplasm;GO:0005783//endoplasmic reticulum	GO:0005515//protein binding;GO:0008429//phosphatidylethanolamine binding	GO:0007275//multicellular organism development;GO:0009908//flower development;GO:0009909//regulation of flower development;GO:0010228//vegetative to reproductive phase transition of meristem;GO:0010229//inflorescence development;GO:0030154//cell differentiation;GO:0048510//regulation of timing of transition from vegetative to reproductive phase;GO:0048573//photoperiodism, flowering;GO:0048575//sh…
Os11g0235200	1.04	0.74	0.91	0.29	0.17	0.47	0.896667	0.31	-1.5323	0.000109263	0.000820294	SP1	Peptide transporter (PTR) family transporter, Proton oligopeptide tansporter (POT), Panicle elongatio	-	-	-	-	GO:0016020//membrane;GO:0016021//integral component of membrane	GO:0015333//peptide:proton symporter activity;GO:0022857//transmembrane transporter activity;GO:0035673//oligopeptide transmembrane transporter activity;GO:1904680//peptide transmembrane transporter activity	GO:0035672//oligopeptide transmembrane transport;GO:0042886//amide transport;GO:0055085//transmembrane transport;GO:1902600//proton transmembrane transport
Os01g0883800	18.9	19.79	17.49	4.78	4.23	3.84	4.28333	18.7267	2.12829	1.84e-68	1.7e-66	sd1; OsGA20ox2	Similar to GA C20oxidase2	-	-	-	-	-	GO:0016491//oxidoreductase activity;GO:0045544//gibberellin 20-oxidase activity;GO:0046872//metal ion binding;GO:0051213//dioxygenase activity	GO:0009413//response to flooding;GO:0009416//response to light stimulus;GO:0009686//gibberellin biosynthetic process;GO:0009826//unidimensional cell growth;GO:0009908//flower development;GO:0055114//oxidation-reduction process
Os04g0522500	7.57	6.46	8.32	2.11	2.32	2.02	2.15	7.45	1.7929	6.7e-27	2.61e-25	OsGA2ox6	2OG-Fe(II) oxygenase domain containing protein	Metabolism;Metabolism	Global and overview maps;Metabolism of terpenoids and polyketides	ko01110//Biosynthesis of secondary metabolites;ko00904//Diterpenoid biosynthesis	K04125;K04125	GO:0005634//nucleus;GO:0005737//cytoplasm	GO:0016491//oxidoreductase activity;GO:0045543//gibberellin 2-beta-dioxygenase activity;GO:0046872//metal ion binding;GO:0051213//dioxygenase activity	GO:0010336//gibberellic acid homeostasis;GO:0045487//gibberellin catabolic process;GO:0055114//oxidation-reduction process
Os03g0140400	2.05	3.59	3.05	6.22	6.35	7.61	6.72667	2.89667	-1.2155	1.88e-12	3.62e-11	OsCYP96B4；SD37	Cytochrome P450 protein CYP96B4, Growth regulation, Drought stress respons	-	-	-	-	GO:0016020//membrane;GO:0016021//integral component of membrane	GO:0004497//monooxygenase activity;GO:0005506//iron ion binding;GO:0016491//oxidoreductase activity;GO:0016705//oxidoreductase activity, acting on paired donors, with incorporation or reduction of molecular oxygen;GO:0020037//heme binding;GO:0046872//metal ion binding	GO:0055114//oxidation-reduction process
